# Supplementary material for: Extraordinary flight performance of the smallest beetles
Source: Proc Natl Acad Sci U S A. 2020 Sep 21;117(40):24643–5. doi: 10.1073/pnas.2012404117 (PMC7547253; doi:10.1073/pnas.2012404117)
Supplement: Supplementary File [file pnas.2012404117.sd01.xlsx]

## Sheet: Dataset S1
Species	Track	Freq, Hz	x, mm	y, mm	z, mm	V, m/s	a, m/s2	Vh, m/s	ah, m/s2
Acrotrichis grandicollis	1A	240	78.29	4.26	-63.35
			77.66	4.35	-62.15	0.322675	-0.570953
			77.11	4.41	-60.92	0.320296	0.145509
			76.64	4.44	-59.68	0.320902	1.06134
			76.25	4.43	-58.41	0.325324	0.473236
			75.9	4.4	-57.1	0.327296	-0.400879
			75.61	4.35	-55.75	0.325626	-0.583799
			75.45	4.25	-54.41	0.323193	1.20977
			75.48	4.05	-53.09	0.328234	2.02027
			75.72	3.77	-51.79	0.336652	3.15183
			76.12	3.41	-50.48	0.349784	4.97975
			76.72	2.96	-49.25	0.370533	8.30504
			77.58	2.39	-48.14	0.405138	9.08909
			78.72	1.65	-47.16	0.443009	7.61162	0.443009	7.61162
			80.12	0.77	-46.28	0.474724	5.85087	0.474724	5.85087
			81.71	-0.16	-45.53	0.499103	6.73071	0.499103	6.73071
			83.46	-1.08	-44.91	0.527147	6.53206	0.527147	6.53206
			85.37	-2.02	-44.45	0.554364	4.05683	0.554364	4.05683
			87.47	-3	-44.13	0.571268	3.15908	0.571268	3.15908
			89.69	-3.92	-43.92	0.584431	4.17114	0.584431	4.17114
			91.96	-4.65	-43.77	0.60181	2.75446	0.60181	2.75446
			94.4	-5.21	-43.72	0.613287	-5.64011	0.613287	-5.64011
			96.99	-5.66	-43.78	0.589787	-13.3328	0.589787	-13.3328
			99.51	-5.9	-43.86	0.534233	-13.63	0.534233	-13.63
			101.72	-5.88	-43.88	0.477442	-10.8376	0.477442	-10.8376
			103.62	-5.52	-43.81	0.432285	-10.3909	0.432285	-10.3909
			105.32	-4.87	-43.71	0.38899	-11.5748	0.38899	-11.5748
			106.74	-4.05	-43.57	0.340762	-9.18643	0.340762	-9.18643
			107.82	-3.18	-43.43	0.302485	-4.88291	0.302485	-4.88291
			108.54	-2.21	-43.26	0.282139	-2.64558	0.282139	-2.64558
			108.94	-1.13	-43.07	0.271116	0.667741	0.271116	0.667741
			109.03	-0.01	-42.88	0.273898	5.6863	0.273898	5.6863
			108.84	1.04	-42.7	0.297591	7.18141	0.297591	7.18141
			108.23	2.06	-42.52	0.327514	0.673802	0.327514	0.673802
			107.25	3.09	-42.32	0.330321	-8.62004	0.330321	-8.62004
			106.13	4.01	-42.18	0.294404	-10.3968	0.294404	-10.3968
			105.11	4.71	-42.17	0.251084	-6.4261	0.251084	-6.4261
			104.23	5.14	-42.29	0.224309	-1.16846	0.224309	-1.16846
			103.37	5.37	-42.5	0.21944	2.01597	0.21944	2.01597
			102.53	5.45	-42.82	0.22784	3.89413	0.22784	3.89413
			101.71	5.45	-43.25	0.244066	3.68287
			100.86	5.39	-43.81	0.259411	1.24109
			100	5.25	-44.49	0.264582	1.43907
			99.22	4.97	-45.24	0.270578	4.27922
			98.63	4.47	-46	0.288408	5.83702
			98.23	3.7	-46.8	0.312729	2.75728
			97.99	2.7	-47.66	0.324218	0.158486
			97.91	1.59	-48.49	0.324878	1.18978
			98	0.47	-49.19	0.329836	1.66078	0.329836	1.66078
			98.32	-0.7	-49.78	0.336756	-2.57647	0.336756	-2.57647
			98.84	-1.95	-50.3	0.32602	-7.6981	0.32602	-7.6981
			99.47	-3.15	-50.69	0.293945	-7.54502	0.293945	-7.54502
			100.12	-4.15	-50.92	0.262507	-5.1017	0.262507	-5.1017
			100.81	-4.94	-50.95	0.24125	-4.26797	0.24125	-4.26797
			101.58	-5.59	-50.81	0.223467	-5.89841	0.223467	-5.89841
			102.35	-6.09	-50.57	0.19889	-5.58565	0.19889	-5.58565
			103.05	-6.43	-50.29	0.175617	-2.75283	0.175617	-2.75283
			103.66	-6.62	-49.98	0.164147	0.31803
			104.21	-6.65	-49.62	0.165472	3.43548
			104.73	-6.54	-49.19	0.179786	5.03664
			105.21	-6.3	-48.7	0.200772	5.43166
			105.71	-5.93	-48.14	0.223404	4.1989
			106.2	-5.41	-47.52	0.2409	4.52711
			106.6	-4.78	-46.84	0.259763	6.02715
			106.82	-4.06	-46.1	0.284876	6.52151
			106.85	-3.2	-45.29	0.312049	3.98957
			106.72	-2.22	-44.41	0.328672	2.06794
			106.44	-1.2	-43.5	0.337288	2.52128
			106.02	-0.21	-42.62	0.347794	2.18039
			105.46	0.77	-41.74	0.356879	-1.26744
			104.74	1.78	-40.85	0.351598	-4.65518
			103.9	2.71	-40.02	0.332201	-3.96813
			102.96	3.42	-39.33	0.315667	-1.03514	0.315667	-1.03514
			101.87	3.91	-38.86	0.311354	-0.429858	0.311354	-0.429858
			100.65	4.23	-38.56	0.309563	0.804489	0.309563	0.804489
			99.38	4.38	-38.27	0.312915	1.99296	0.312915	1.99296
			98.18	4.38	-37.88	0.321219	2.38427	0.321219	2.38427
			97	4.26	-37.26	0.331154	-0.540794
			95.82	4.01	-36.52	0.3289	0.497461
			94.72	3.54	-35.82	0.330973	5.09564	0.330973	5.09564
			93.78	2.77	-35.33	0.352205	7.96308	0.352205	7.96308
			92.94	1.62	-35.11	0.385384	4.05396	0.385384	4.05396
			92.17	0.16	-35.06	0.402276	1.47929	0.402276	1.47929
			91.64	-1.48	-35.13	0.40844	4.05743	0.40844	4.05743
			91.48	-3.12	-35.25	0.425346	7.26465	0.425346	7.26465
			91.76	-4.81	-35.48	0.455615	5.12852	0.455615	5.12852
			92.41	-6.6	-35.83	0.476984	3.12599	0.476984	3.12599
			93.31	-8.39	-36.16	0.490009	4.48925	0.490009	4.48925
			94.37	-10.07	-36.35	0.508714	3.30221	0.508714	3.30221
			95.68	-11.71	-36.37	0.522473	-5.48817	0.522473	-5.48817
			97.26	-13.33	-36.29	0.499606	-16.2653	0.499606	-16.2653
			98.87	-14.77	-36.11	0.431834	-18.2576	0.431834	-18.2576
			100.28	-15.88	-35.85	0.35576	-14.396	0.35576	-14.396
			101.44	-16.6	-35.47	0.295777	-10.0616	0.295777	-10.0616
			102.48	-17.01	-34.99	0.253854	-7.67442	0.253854	-7.67442
			103.39	-17.19	-34.47	0.221877	-4.72208
			104.13	-17.18	-33.97	0.202202	-1.97908
			104.76	-16.98	-33.49	0.193956	-0.155901
			105.27	-16.57	-33	0.193306	3.9003
			105.55	-16	-32.53	0.209557	9.77379
			105.51	-15.31	-32.11	0.250281	12.9816	0.250281	12.9816
			105.09	-14.48	-31.69	0.304371	10.6333	0.304371	10.6333
			104.35	-13.49	-31.29	0.348677	8.78129	0.348677	8.78129
			103.35	-12.44	-30.97	0.385265	9.52888	0.385265	9.52888
			102.17	-11.41	-30.81	0.424969	9.90908	0.424969	9.90908
			100.77	-10.35	-30.85	0.466257	6.64778	0.466257	6.64778
			99.14	-9.24	-31.04	0.493956	4.73286	0.493956	4.73286
			97.34	-8.22	-31.34	0.513676	5.77634	0.513676	5.77634
			95.44	-7.39	-31.69	0.537744	4.6776	0.537744	4.6776
			93.35	-6.75	-32.12	0.557234	-2.85318	0.557234	-2.85318
			91.07	-6.25	-32.64	0.545346	-9.93603	0.545346	-9.93603
			88.81	-5.96	-33.2	0.503946	-9.59409	0.503946	-9.59409
			86.8	-6	-33.73	0.463971	-6.34919	0.463971	-6.34919
			85.05	-6.41	-34.26	0.437516	-5.93471	0.437516	-5.93471
			83.45	-7.15	-34.81	0.412788	-7.01237	0.412788	-7.01237
			82.07	-8.1	-35.31	0.383569	-4.34109	0.383569	-4.34109
			80.98	-9.16	-35.68	0.365482	-1.4955	0.365482	-1.4955
			80.19	-10.39	-35.92	0.35925	-2.42032	0.35925	-2.42032
			79.69	-11.82	-36.07	0.349166	-4.78453	0.349166	-4.78453
			79.41	-13.28	-36.1	0.32923	-2.95714	0.32923	-2.95714
			79.33	-14.63	-36.01	0.316909	-1.36156	0.316909	-1.36156
			79.49	-15.87	-35.77	0.311235	-3.28005	0.311235	-3.28005
			79.9	-17.08	-35.39	0.297569	-6.96752	0.297569	-6.96752
			80.43	-18.16	-34.94	0.268537	-6.75484	0.268537	-6.75484
			80.96	-19.01	-34.48	0.240392	-4.97855	0.240392	-4.97855
			81.52	-19.64	-34	0.219648	-4.89902
			82.15	-20.09	-33.48	0.199236	-4.53388
			82.76	-20.33	-32.95	0.180344	-0.354645
			83.27	-20.3	-32.45	0.178867	4.28826
			83.68	-19.99	-31.98	0.196734	6.55194
			84.03	-19.41	-31.51	0.224034	6.64755	0.224034	6.64755
			84.28	-18.62	-31.07	0.251732	8.04647	0.251732	8.04647
			84.41	-17.68	-30.65	0.285259	8.75293	0.285259	8.75293
			84.45	-16.57	-30.28	0.32173	8.08325	0.32173	8.08325
			84.39	-15.26	-29.93	0.35541	8.18956	0.35541	8.18956
			84.17	-13.82	-29.6	0.389533	9.79635	0.389533	9.79635
			83.73	-12.32	-29.3	0.430351	9.41033	0.430351	9.41033
			83.03	-10.7	-29.04	0.469561	5.07044	0.469561	5.07044
			82.1	-8.94	-28.81	0.490688	1.47599	0.490688	1.47599
			81.01	-7.18	-28.59	0.496838	1.61144	0.496838	1.61144
			79.8	-5.55	-28.32	0.503552	1.34261	0.503552	1.34261
			78.42	-4.02	-28.03	0.509146	-2.46605	0.509146	-2.46605
			76.86	-2.55	-27.72	0.498871	-6.55519	0.498871	-6.55519
			75.26	-1.21	-27.36	0.471558	-6.83706	0.471558	-6.83706
			73.73	-0.08	-26.92	0.44307	-6.21136	0.44307	-6.21136
			72.26	0.85	-26.37	0.417189	-7.72188	0.417189	-7.72188
			70.8	1.6	-25.73	0.385015	-9.35298	0.385015	-9.35298
			69.43	2.16	-25.05	0.346044	-7.79342	0.346044	-7.79342
			68.22	2.47	-24.37	0.313572	-6.35588
			67.15	2.53	-23.68	0.287089	-6.40795
			66.18	2.34	-22.96	0.260389	-6.04398
			65.42	1.97	-22.27	0.235206	-1.1033
			64.94	1.45	-21.65	0.230609	3.55422
			64.77	0.74	-21.11	0.245418	4.81378	0.245418	4.81378
			64.87	-0.17	-20.63	0.265475	4.37651	0.265475	4.37651
			65.22	-1.15	-20.2	0.283711	6.44368	0.283711	6.44368
			65.8	-2.07	-19.8	0.310559	7.78246	0.310559	7.78246
			66.65	-2.93	-19.44	0.342986	6.22316	0.342986	6.22316
			67.78	-3.8	-19.12	0.368916	4.61445	0.368916	4.61445
			69.08	-4.62	-18.83	0.388143	5.36865	0.388143	5.36865
			70.47	-5.33	-18.55	0.410512	4.09708	0.410512	4.09708
			72.01	-6.01	-18.3	0.427584	-1.56084	0.427584	-1.56084
			73.73	-6.64	-18.09	0.42108	-6.56091	0.42108	-6.56091
			75.45	-7.11	-17.85	0.393743	-5.41446	0.393743	-5.41446
			77.03	-7.31	-17.55	0.371183	-3.68873	0.371183	-3.68873
			78.47	-7.16	-17.15	0.355813	-5.43076	0.355813	-5.43076
			79.85	-6.74	-16.68	0.333185	-8.93155	0.333185	-8.93155
			81.06	-6.16	-16.19	0.29597	-8.05128	0.29597	-8.05128
			81.98	-5.52	-15.71	0.262423	-4.47312	0.262423	-4.47312
			82.59	-4.81	-15.23	0.243785	-1.66572	0.243785	-1.66572
			82.93	-3.99	-14.75	0.236845	0.0806915	0.236845	0.0806915
			83.04	-3.13	-14.28	0.237181	3.17156	0.237181	3.17156
			82.92	-2.29	-13.82	0.250396	4.57457	0.250396	4.57457
			82.54	-1.46	-13.38	0.269456	2.74004	0.269456	2.74004
			81.9	-0.61	-12.94	0.280873	0.922901	0.280873	0.922901
			81.09	0.18	-12.53	0.284719	1.987	0.284719	1.987
			80.19	0.81	-12.17	0.292998	2.23728	0.292998	2.23728
			79.14	1.3	-11.86	0.30232	-1.51103	0.30232	-1.51103
			77.92	1.69	-11.6	0.296024	-5.27541	0.296024	-5.27541
			76.69	1.9	-11.35	0.274043	-3.89433	0.274043	-3.89433
			75.6	1.88	-11.09	0.257817	-0.787901	0.257817	-0.787901
			74.65	1.58	-10.82	0.254534	0.283503	0.254534	0.283503
			73.77	1.04	-10.54	0.255715	0.802735	0.255715	0.802735
			73.01	0.33	-10.25	0.25906	2.84784	0.25906	2.84784
			72.41	-0.47	-9.94	0.270926	3.39567	0.270926	3.39567
			71.95	-1.43	-9.62	0.285074	0.533116	0.285074	0.533116
			71.61	-2.56	-9.28	0.287296	-1.12846	0.287296	-1.12846
			71.46	-3.72	-8.92	0.282594	1.5212	0.282594	1.5212
			71.54	-4.78	-8.51	0.288932	2.40561	0.288932	2.40561
			71.96	-5.76	-8.03	0.298955	-2.70016	0.298955	-2.70016
			72.65	-6.73	-7.5	0.287705	-8.99001	0.287705	-8.99001
			73.45	-7.56	-6.98	0.250246	-9.07293	0.250246	-9.07293
			74.18	-8.12	-6.52	0.212442	-5.36013	0.212442	-5.36013
			74.88	-8.37	-6.14	0.190109	-3.28953	0.190109	-3.28953
			75.6	-8.38	-5.81	0.176402	-1.85749	0.176402	-1.85749
			76.26	-8.19	-5.51	0.168663	1.86801	0.168663	1.86801
			76.74	-7.82	-5.24	0.176446	5.57086	0.176446	5.57086
			77.05	-7.25	-4.99	0.199658	6.93704	0.199658	6.93704
			77.25	-6.46	-4.76	0.228562	7.56958	0.228562	7.56958
			77.27	-5.53	-4.55	0.260102	9.92616	0.260102	9.92616
			77.08	-4.51	-4.35	0.301461	9.76884	0.301461	9.76884
			76.62	-3.37	-4.18	0.342165	5.51412	0.342165	5.51412
			75.93	-2.08	-4.03	0.36514	1.69285	0.36514	1.69285
			75.09	-0.77	-3.86	0.372194	1.42103	0.372194	1.42103
			74.17	0.42	-3.59	0.378115	1.77438	0.378115	1.77438
			73.14	1.5	-3.14	0.385508	-1.23504	0.385508	-1.23504
			71.99	2.52	-2.57	0.380362	-3.63084	0.380362	-3.63084
			70.77	3.44	-2.03	0.365233	-3.0103	0.365233	-3.0103
			69.55	4.21	-1.64	0.352691	-3.14602	0.352691	-3.14602
			68.26	4.86	-1.51	0.339582	-7.92205	0.339582	-7.92205
			66.9	5.4	-1.55	0.306574	-10.8779	0.306574	-10.8779
			65.62	5.76	-1.6	0.261249	-7.41701	0.261249	-7.41701
			64.6	5.89	-1.46	0.230345	-2.47474	0.230345	-2.47474
			63.83	5.68	-1.05	0.220033	-4.1519
			63.25	5.2	-0.48	0.202734	-7.57053
			62.89	4.62	0.12	0.17119	-4.95065
			62.78	4.13	0.58	0.150562	1.31657
			62.97	3.71	0.88	0.156048	4.2402	0.156048	4.2402
			63.43	3.3	1.09	0.173715	4.69634	0.173715	4.69634
			64.08	2.95	1.22	0.193284	6.0311	0.193284	6.0311
			64.82	2.74	1.27	0.218413	7.0718	0.218413	7.0718
			65.71	2.66	1.21	0.247879	4.75386	0.247879	4.75386
			66.76	2.67	1.04	0.267687	4.05488	0.267687	4.05488
			67.87	2.83	0.84	0.284582	6.46216	0.284582	6.46216
			68.94	3.19	0.66	0.311508	4.79587	0.311508	4.79587
			69.97	3.93	0.53	0.331491	-4.94048	0.331491	-4.94048
			71.02	4.96	0.41	0.310905	-15.6244	0.310905	-15.6244
			72	5.94	0.27	0.245804	-14.983	0.245804	-14.983
			72.83	6.49	0.06	0.183374	-4.79878	0.183374	-4.79878
			73.45	6.52	-0.17	0.163379	6.51518	0.163379	6.51518
			73.91	6.21	-0.43	0.190526	13.0608	0.190526	13.0608
			74.32	5.67	-0.79	0.244946	15.1569
			74.81	5	-1.35	0.3081	13.7963
			75.38	4.21	-2.2	0.365584	9.26118
			75.98	3.24	-3.26	0.404172	8.34002
			76.65	2.13	-4.39	0.438922	8.97811
			77.41	0.9	-5.42	0.476331	7.20161	0.476331	7.20161
			78.4	-0.53	-6.39	0.506338	-2.89023	0.506338	-2.89023
			79.55	-2.13	-7.34	0.494295	-12.7088	0.494295	-12.7088
			80.65	-3.76	-8.21	0.441342	-15.1258	0.441342	-15.1258
			81.5	-5.24	-8.9	0.378318	-12.6889	0.378318	-12.6889
			82.04	-6.58	-9.39	0.325447	-11.3768	0.325447	-11.3768
			82.38	-7.86	-9.71	0.278044	-13.056	0.278044	-13.056
			82.58	-9	-9.94	0.223643	-13.4789	0.223643	-13.4789
			82.68	-9.91	-10.12	0.167481	-11.066	0.167481	-11.066
			82.68	-10.58	-10.25	0.121373	-6.52528	0.121373	-6.52528
			82.56	-11.04	-10.3	0.0941844	-0.46146	0.0941844	-0.46146
			82.34	-11.32	-10.32	0.0922616	5.27418	0.0922616	5.27418
			82.01	-11.41	-10.34	0.114237	8.66816	0.114237	8.66816
			81.57	-11.3	-10.36	0.150355	8.72386
			81.02	-10.99	-10.36	0.186704	7.76658	0.186704	7.76658
			80.38	-10.52	-10.35	0.219065	7.00617	0.219065	7.00617
			79.69	-9.93	-10.32	0.248257	7.93638	0.248257	7.93638
			78.94	-9.22	-10.24	0.281326	8.79226	0.281326	8.79226
			78.14	-8.39	-10.12	0.31796	10.8001	0.31796	10.8001
			77.26	-7.41	-10.01	0.36296	11.723	0.36296	11.723
			76.31	-6.26	-9.93	0.411806	10.07	0.411806	10.07
			75.23	-4.92	-9.89	0.453764	5.19356	0.453764	5.19356
			74.05	-3.39	-9.87	0.475404	4.93115	0.475404	4.93115
			72.86	-1.76	-9.89	0.495951	6.73586	0.495951	6.73586
			71.76	-0.1	-9.94	0.524017	1.72633	0.524017	1.72633
			70.73	1.83	-10.02	0.53121	-16.2221	0.53121	-16.2221
			69.74	3.98	-10.12	0.463618	-36.4524	0.463618	-36.4524
			68.86	5.86	-10.28	0.311733	-26.0665	0.311733	-26.0665
			68.16	6.98	-10.53	0.203123	-4.79733	0.203123	-4.79733
			67.75	7.05	-10.75	0.183134	16.4092	0.183134	16.4092
			67.56	6.39	-10.98	0.251506	21.5143	0.251506	21.5143
			67.4	5.41	-11.44	0.341149	23.7546
			67.06	4.54	-12.38	0.440126	23.3748
			66.53	3.71	-13.94	0.537521	13.4454
			65.92	2.76	-15.98	0.593544	7.01381
			65.16	1.93	-18.26	0.622768	8.21222
			64.22	1.47	-20.58	0.656985	9.03767
			63.01	1.5	-22.99	0.694642	2.36617
			61.57	1.88	-25.56	0.704501	-5.78768
			60.07	2.42	-28.12	0.680386	-7.59947
			58.67	2.95	-30.51	0.648722	-8.24519
			57.32	3.56	-32.73	0.614367	-12.7254
			55.97	4.3	-34.85	0.561344	-19.8737
			54.76	4.94	-36.81	0.478537	-18.8534
			53.82	5.22	-38.56	0.399981	-13.3032
			53.22	4.94	-40	0.344551	-7.37384
			52.89	4.28	-41.2	0.313827	-3.25652
			52.71	3.57	-42.29	0.300258	-0.958298
			52.57	3.16	-43.41	0.296265	-0.137108
			52.42	3.16	-44.64	0.295694	-4.59864
			52.32	3.38	-45.88	0.276533	-9.16345
			52.33	3.7	-47.03	0.238352	-8.21946
			52.49	4	-47.97	0.204104	-4.83847
			52.86	4.29	-48.6	0.183944	-2.08031
			53.41	4.63	-49.01	0.175276	-2.2661	0.175276	-2.2661
			54.01	4.93	-49.34	0.165834	-2.39423
			54.53	5.1	-49.74	0.155858	-0.270535
			54.97	5.17	-50.21	0.154731	2.95704
			55.39	5.17	-50.67	0.167052	8.66319
			55.77	5.01	-51.19	0.203148	12.4404
			56.09	4.6	-51.8	0.254983	12.1506
			56.41	3.87	-52.52	0.305611	7.49455
			56.72	2.87	-53.31	0.336838	6.33464
			56.89	1.75	-54.19	0.363233	8.06476
			56.79	0.64	-55.14	0.396836	7.93675
			56.36	-0.5	-56.24	0.429906	2.03667
			55.68	-1.72	-57.46	0.438392	-4.22116
			54.82	-2.87	-58.67	0.420803	-4.24868
			53.84	-3.81	-59.77	0.403101	-2.57998
			52.73	-4.53	-60.73	0.392351	-1.963
			51.45	-5.09	-61.62	0.384172	-2.71948	0.384172	-2.71948
			50.09	-5.47	-62.4	0.37284	-0.309807	0.37284	-0.309807
			48.72	-5.62	-63.07	0.37155	0.308481	0.37155	0.308481
			47.3	-5.53	-63.59	0.372835	-2.16072	0.372835	-2.16072
			45.79	-5.21	-64	0.363832	-5.4625	0.363832	-5.4625
			44.35	-4.72	-64.29	0.341071	-4.13648	0.341071	-4.13648
			43.12	-4.08	-64.5	0.323836	-2.10889	0.323836	-2.10889
			42.1	-3.26	-64.6	0.315049	-2.8382	0.315049	-2.8382
			41.23	-2.25	-64.6	0.303223	-4.40557	0.303223	-4.40557
			40.54	-1.16	-64.52	0.284867	-2.8208	0.284867	-2.8208
			40.07	-0.1	-64.41	0.273113	-1.3531	0.273113	-1.3531
			39.86	0.97	-64.24	0.267475	-3.92911	0.267475	-3.92911
			39.88	2.09	-64	0.251104	-7.13071	0.251104	-7.13071
			40.06	3.14	-63.75	0.221393	-6.63665	0.221393	-6.63665
			40.31	3.98	-63.55	0.19374	-5.02433	0.19374	-5.02433
			40.68	4.63	-63.35	0.172805	-6.00573	0.172805	-6.00573
			41.2	5.13	-63.15	0.147782	-2.48459	0.147782	-2.48459
			41.74	5.45	-63.04	0.137429	6.16759	0.137429	6.16759
			42.18	5.52	-63.16	0.163127	10.5624
			42.5	5.21	-63.59	0.207137	3.07641
			42.77	4.58	-64.26	0.219956	-7.39684
			42.97	3.92	-65	0.189135	-8.28379
			43.1	3.51	-65.65	0.15462	-4.69337
			43.09	3.45	-66.22	0.135064	-3.85817
			42.97	3.59	-66.77	0.118988	-6.35304
			42.84	3.81	-67.24	0.0925172	-5.54898
			42.83	4	-67.56	0.0693965	-0.914622
			42.96	4.14	-67.72	0.0655856	3.82333	0.0655856	3.82333
			43.16	4.28	-67.75	0.0815161	2.69807	0.0815161	2.69807
			43.43	4.43	-67.65	0.0927581	3.56189
			43.78	4.59	-67.42	0.107599
Acrotrichis grandicollis	1C	240	75.55	-11.56	-65.21
			76.39	-12.55	-64.71	0.304493	-6.85779	0.304493	-6.85779
			77.13	-13.43	-64.17	0.275919	-5.35319
			77.75	-14.19	-63.58	0.253614	-2.95758
			78.25	-14.84	-62.95	0.241291	-2.07665
			78.67	-15.39	-62.24	0.232638	-2.83399
			79.03	-15.85	-61.44	0.22083	-3.99106
			79.26	-16.19	-60.61	0.204201	-1.87483
			79.32	-16.38	-59.79	0.196389	1.44831
			79.18	-16.37	-59.02	0.202423	4.69333
			78.86	-16.18	-58.28	0.221979	6.79631
			78.35	-15.85	-57.59	0.250297	8.62482
			77.65	-15.44	-56.96	0.286234	9.34979
			76.78	-14.91	-56.36	0.325191	9.272	0.325191	9.272
			75.72	-14.25	-55.8	0.363824	10.817	0.363824	10.817
			74.47	-13.53	-55.34	0.408895	13.1457	0.408895	13.1457
			72.99	-12.82	-55.06	0.463669	12.2136	0.463669	12.2136
			71.22	-12.05	-54.98	0.514559	6.75018	0.514559	6.75018
			69.19	-11.21	-55.07	0.542685	2.9444	0.542685	2.9444
			67.03	-10.45	-55.3	0.554953	3.3895	0.554953	3.3895
			64.84	-9.9	-55.64	0.569076	3.10849	0.569076	3.10849
			62.57	-9.54	-56.14	0.582028	-2.10101	0.582028	-2.10101
			60.19	-9.31	-56.79	0.573274	-6.87774	0.573274	-6.87774
			57.85	-9.3	-57.5	0.544617	-5.95458	0.544617	-5.95458
			55.73	-9.57	-58.18	0.519806	-4.27107	0.519806	-4.27107
			53.81	-10.2	-58.82	0.50201	-6.81315	0.50201	-6.81315
			52.01	-11.14	-59.48	0.473622	-11.4989	0.473622	-11.4989
			50.44	-12.25	-60.1	0.42571	-11.0283	0.42571	-11.0283
			49.18	-13.38	-60.6	0.379758	-7.93492	0.379758	-7.93492
			48.29	-14.57	-60.99	0.346696	-6.38638	0.346696	-6.38638
			47.71	-15.86	-61.29	0.320086	-6.1931	0.320086	-6.1931
			47.36	-17.15	-61.49	0.294282	-4.46744	0.294282	-4.46744
			47.14	-18.33	-61.58	0.275667	-3.91013	0.275667	-3.91013
			47.09	-19.45	-61.51	0.259375	-6.70376	0.259375	-6.70376
			47.23	-20.54	-61.3	0.231443	-10.4772	0.231443	-10.4772
			47.49	-21.47	-61.04	0.187788	-8.58352	0.187788	-8.58352
			47.8	-22.13	-60.78	0.152023	-3.58613	0.152023	-3.58613
			48.2	-22.47	-60.55	0.137081	0.925829	0.137081	0.925829
			48.69	-22.56	-60.31	0.140938	2.49491	0.140938	2.49491
			49.21	-22.45	-60.06	0.151334	4.3396	0.151334	4.3396
			49.7	-22.19	-59.78	0.169415	5.66156	0.169415	5.66156
			50.16	-21.77	-59.5	0.193005	6.06075	0.193005	6.06075
			50.62	-21.17	-59.2	0.218258	6.93457	0.218258	6.93457
			51.03	-20.42	-58.87	0.247152	8.20412	0.247152	8.20412
			51.31	-19.54	-58.49	0.281336	8.2782	0.281336	8.2782
			51.45	-18.46	-58.05	0.315829	4.80821	0.315829	4.80821
			51.5	-17.21	-57.56	0.335863	2.49326	0.335863	2.49326
			51.43	-15.88	-57.04	0.346252	2.20074	0.346252	2.20074
			51.22	-14.57	-56.52	0.355421	2.79028	0.355421	2.79028
			50.85	-13.25	-55.98	0.367047	0.976759	0.367047	0.976759
			50.34	-11.9	-55.43	0.371117	0.192077	0.371117	0.192077
			49.73	-10.57	-54.86	0.371918	0.411679	0.371918	0.411679
			49.05	-9.34	-54.27	0.373633	-0.416113	0.373633	-0.416113
			48.25	-8.15	-53.67	0.371899	-5.16184	0.371899	-5.16184
			47.34	-6.99	-53.07	0.350391	-7.92451	0.350391	-7.92451
			46.43	-5.98	-52.43	0.317373	-7.00402
			45.62	-5.24	-51.76	0.288189	-5.50821
			44.88	-4.79	-50.96	0.265238	-8.43058
			44.19	-4.58	-50.08	0.230111	-10.2477
			43.62	-4.58	-49.26	0.187412	-4.86008
			43.27	-4.81	-48.65	0.167162	3.3106
			43.11	-5.29	-48.32	0.180956	8.97903	0.180956	8.97903
			43.13	-6.02	-48.17	0.218369	11.2927	0.218369	11.2927
			43.37	-6.9	-48.15	0.265421	13.774	0.265421	13.774
			43.88	-7.84	-48.22	0.322813	14.075	0.322813	14.075
			44.71	-8.87	-48.39	0.381459	10.3164	0.381459	10.3164
			45.82	-10.03	-48.67	0.424443	7.184	0.424443	7.184
			47.14	-11.21	-49.02	0.454377	7.43879	0.454377	7.43879
			48.6	-12.32	-49.39	0.485372	6.77101	0.485372	6.77101
			50.24	-13.38	-49.84	0.513584	2.89615	0.513584	2.89615
			52.09	-14.43	-50.37	0.525652	-0.571409	0.525652	-0.571409
			54.03	-15.4	-50.86	0.523271	-0.093787	0.523271	-0.093787
			55.97	-16.27	-51.21	0.52288	-0.92318	0.52288	-0.92318
			58	-17	-51.36	0.519033	-6.1811	0.519033	-6.1811
			60.13	-17.62	-51.4	0.493279	-12.1938	0.493279	-12.1938
			62.16	-18.18	-51.34	0.442471	-13.2702	0.442471	-13.2702
			63.92	-18.7	-51.2	0.387178	-12.8777	0.387178	-12.8777
			65.4	-19.2	-50.94	0.333521	-14.3816	0.333521	-14.3816
			66.68	-19.67	-50.56	0.273598	-17.8705	0.273598	-17.8705
			67.7	-20.08	-50.16	0.199138	-16.956	0.199138	-16.956
			68.4	-20.43	-49.87	0.128488	-9.79146	0.128488	-9.79146
			68.73	-20.73	-49.68	0.0876902	-0.246854	0.0876902	-0.246854
			68.74	-20.98	-49.54	0.0866616	8.63042	0.0866616	8.63042
			68.47	-21.15	-49.48	0.122622	13.6366	0.122622	13.6366
			68	-21.18	-49.51	0.179441	14.9278	0.179441	14.9278
			67.3	-21	-49.65	0.24164	12.5556	0.24164	12.5556
			66.35	-20.66	-49.88	0.293955	10.9202	0.293955	10.9202
			65.2	-20.3	-50.21	0.339456	10.8144	0.339456	10.8144
			63.9	-20.06	-50.64	0.384516	11.1951	0.384516	11.1951
			62.4	-19.97	-51.2	0.431162	8.6653	0.431162	8.6653
			60.72	-19.94	-51.88	0.467267	8.0497	0.467267	8.0497
			58.9	-20	-52.64	0.500808	8.30643	0.500808	8.30643
			57.02	-20.18	-53.45	0.535418	6.78351	0.535418	6.78351
			55	-20.45	-54.36	0.563682	0.602245	0.563682	0.602245
			52.84	-20.8	-55.36	0.566192	-4.79455	0.566192	-4.79455
			50.7	-21.29	-56.35	0.546214	-4.67591	0.546214	-4.67591
			48.72	-21.97	-57.21	0.526731	-3.826	0.526731	-3.826
			46.92	-22.89	-57.96	0.51079	-5.47267	0.51079	-5.47267
			45.21	-24.03	-58.64	0.487987	-8.62787	0.487987	-8.62787
			43.65	-25.26	-59.2	0.452037	-8.13555	0.452037	-8.13555
			42.28	-26.47	-59.6	0.418139	-7.4229	0.418139	-7.4229
			41.13	-27.73	-59.78	0.387211	-9.85837	0.387211	-9.85837
			40.17	-29.06	-59.78	0.346134	-13.9539	0.346134	-13.9539
			39.36	-30.3	-59.68	0.287993	-15.551	0.287993	-15.551
			38.67	-31.28	-59.59	0.223197	-14.2343	0.223197	-14.2343
			38.07	-31.96	-59.48	0.163887	-12.7548	0.163887	-12.7548
			37.6	-32.42	-59.33	0.110742	-9.77294	0.110742	-9.77294
			37.28	-32.71	-59.17	0.0700217	-2.0109
			37.15	-32.87	-59.03	0.061643	5.28395
			37.26	-32.9	-58.91	0.0836594	8.80762	0.0836594	8.80762
			37.58	-32.79	-58.8	0.120358	8.0828	0.120358	8.0828
			38.03	-32.54	-58.7	0.154036	8.16739	0.154036	8.16739
			38.49	-32.13	-58.6	0.188067	8.2217	0.188067	8.2217
			39.01	-31.56	-58.51	0.222324	6.02687	0.222324	6.02687
			39.6	-30.82	-58.43	0.247436	3.91072	0.247436	3.91072
			40.2	-29.96	-58.34	0.263731	3.63919	0.263731	3.63919
			40.74	-29.02	-58.22	0.278894	4.06675	0.278894	4.06675
			41.24	-27.99	-58.08	0.295839	3.07338	0.295839	3.07338
			41.73	-26.86	-57.92	0.308645	3.4808	0.308645	3.4808
			42.14	-25.64	-57.72	0.323148	4.63227	0.323148	4.63227
			42.41	-24.39	-57.42	0.342449	4.3024	0.342449	4.3024
			42.5	-23.03	-57.01	0.360376	-1.04451	0.360376	-1.04451
			42.46	-21.57	-56.51	0.356024	-6.03281	0.356024	-6.03281
			42.33	-20.14	-55.96	0.330887	-7.1761	0.330887	-7.1761
			42.14	-18.91	-55.39	0.300986	-6.04176	0.300986	-6.04176
			41.87	-17.86	-54.81	0.275812	-6.38939
			41.51	-16.95	-54.18	0.24919	-7.31998
			41.14	-16.19	-53.55	0.21869	-7.04479
			40.83	-15.6	-52.95	0.189337	-6.11351
			40.57	-15.17	-52.35	0.163864	-5.53645
			40.33	-14.89	-51.77	0.140795	-1.95991
			40.17	-14.81	-51.22	0.132629	3.57188
			40.14	-14.96	-50.75	0.147512	8.56522
			40.26	-15.37	-50.35	0.1832	9.95928	0.1832	9.95928
			40.49	-16.02	-50.02	0.224697	10.9856	0.224697	10.9856
			40.84	-16.85	-49.75	0.270471	12.2815	0.270471	12.2815
			41.29	-17.84	-49.56	0.321643	11.1862	0.321643	11.1862
			41.83	-19.06	-49.48	0.368253	6.71719	0.368253	6.71719
			42.48	-20.5	-49.5	0.396241	2.2316	0.396241	2.2316
			43.25	-22	-49.54	0.405539	1.82954	0.405539	1.82954
			44.19	-23.4	-49.52	0.413162	2.93315	0.413162	2.93315
			45.31	-24.67	-49.42	0.425384	3.98801	0.425384	3.98801
			46.6	-25.89	-49.27	0.442001	4.64934	0.442001	4.64934
			48.01	-27.06	-49.11	0.461373	5.73436	0.461373	5.73436
			49.52	-28.21	-48.96	0.485266	3.74595	0.485266	3.74595
			51.19	-29.35	-48.87	0.500874	-2.43907	0.500874	-2.43907
			53.01	-30.47	-48.81	0.490711	-7.53349	0.490711	-7.53349
			54.83	-31.51	-48.7	0.459322	-8.41167	0.459322	-8.41167
			56.47	-32.43	-48.45	0.424273	-7.79581	0.424273	-7.79581
			57.96	-33.22	-48	0.391791	-10.1823	0.391791	-10.1823
			59.36	-33.9	-47.42	0.349365	-13.8895	0.349365	-13.8895
			60.58	-34.47	-46.78	0.291491	-14.0669
			61.52	-34.94	-46.17	0.232879	-11.0145
			62.13	-35.29	-45.55	0.186986	-7.99299
			62.47	-35.54	-44.92	0.153681	-5.44569
			62.6	-35.69	-44.31	0.130991	-1.74774
			62.58	-35.72	-43.79	0.123709	2.75967
			62.44	-35.61	-43.35	0.135207	6.01807
			62.13	-35.36	-42.97	0.160283	8.69453	0.160283	8.69453
			61.63	-35.05	-42.66	0.19651	10.5182	0.19651	10.5182
			60.92	-34.78	-42.45	0.240336	11.2124	0.240336	11.2124
			59.96	-34.51	-42.34	0.287054	8.41806	0.287054	8.41806
			58.78	-34.23	-42.33	0.32213	6.45243	0.32213	6.45243
			57.43	-33.99	-42.38	0.349015	5.97317	0.349015	5.97317
			56	-33.83	-42.47	0.373903	6.01947	0.373903	6.01947
			54.46	-33.76	-42.62	0.398984	4.18162	0.398984	4.18162
			52.79	-33.77	-42.83	0.416408	2.09004	0.416408	2.09004
			51.05	-33.84	-43.05	0.425116	1.91198	0.425116	1.91198
			49.3	-33.99	-43.24	0.433083	1.40493	0.433083	1.40493
			47.53	-34.22	-43.4	0.438937	-0.437776	0.438937	-0.437776
			45.71	-34.54	-43.56	0.437112	-2.10945	0.437112	-2.10945
			43.91	-34.91	-43.65	0.428323	-1.75725	0.428323	-1.75725
			42.18	-35.28	-43.63	0.421001	-2.40827	0.421001	-2.40827
			40.5	-35.72	-43.46	0.410967	-5.86731	0.410967	-5.86731
			38.85	-36.22	-43.17	0.38652	-8.86967	0.38652	-8.86967
			37.31	-36.66	-42.8	0.349563	-8.40219	0.349563	-8.40219
			35.96	-36.93	-42.38	0.314553	-7.1486	0.314553	-7.1486
			34.79	-37	-41.85	0.284768	-8.53342
			33.77	-36.93	-41.21	0.249212	-10.9612
			32.93	-36.74	-40.58	0.20354	-9.65683
			32.33	-36.46	-40.06	0.163303	-4.85444
			31.97	-36.1	-39.68	0.143076	0.821574
			31.83	-35.65	-39.37	0.1465	4.90055	0.1465	4.90055
			31.88	-35.11	-39.14	0.166919	7.82452	0.166919	7.82452
			32.11	-34.49	-38.99	0.199521	8.94106	0.199521	8.94106
			32.53	-33.79	-38.92	0.236775	8.4281	0.236775	8.4281
			33.15	-33.01	-38.94	0.271892	7.16939	0.271892	7.16939
			33.91	-32.16	-39.03	0.301765	6.72748	0.301765	6.72748
			34.76	-31.24	-39.15	0.329796	6.9815	0.329796	6.9815
			35.73	-30.28	-39.27	0.358885	7.36012	0.358885	7.36012
			36.83	-29.28	-39.42	0.389553	8.15071	0.389553	8.15071
			37.99	-28.17	-39.65	0.423514	9.13903	0.423514	9.13903
			39.1	-26.87	-40.04	0.461593	9.10795	0.461593	9.10795
			40.2	-25.39	-40.57	0.499543	8.08541	0.499543	8.08541
			41.3	-23.73	-41.23	0.533232	8.94008	0.533232	8.94008
			42.35	-21.94	-42.04	0.570482	10.2606	0.570482	10.2606
			43.27	-20.03	-43.03	0.613235	9.45517	0.613235	9.45517
			44.14	-17.95	-44.25	0.652632	4.22278
			44.94	-15.72	-45.67	0.670226	0.793793
			45.54	-13.42	-47.21	0.673534	2.12181
			45.77	-11.14	-48.79	0.682375	3.61145
			45.54	-8.9	-50.46	0.697422	1.23168
			44.95	-6.64	-52.25	0.702555	0.899742
			44.12	-4.41	-54.03	0.706303	2.96983
			43.2	-2.23	-55.65	0.718678	-1.92651	0.718678	-1.92651
			42.08	0.12	-57.12	0.710651	-19.4623	0.710651	-19.4623
			40.74	2.59	-58.49	0.629558	-36.6203	0.629558	-36.6203
			39.41	4.67	-59.74	0.476973	-27.1719
			38.31	5.87	-60.86	0.363757	-7.94637
			37.5	5.83	-61.77	0.330647	3.74258
			36.87	4.89	-62.51	0.346241	-0.164536	0.346241	-0.164536
			36.36	3.59	-63.21	0.345556	-3.04281
			35.91	2.5	-63.99	0.332877	-2.63244
			35.48	1.7	-64.98	0.321909	-6.79404
			35.12	0.92	-66.09	0.2936	-13.5407
			34.86	0.17	-67.09	0.23718	-11.1094
			34.75	-0.55	-67.76	0.190891	-5.1107	0.190891	-5.1107
			34.86	-1.21	-67.96	0.169597	-0.104884	0.169597	-0.104884
			35.14	-1.84	-67.85	0.16916	-0.551763	0.16916	-0.551763
			35.46	-2.43	-67.58	0.166861	-0.414897	0.166861	-0.414897
			35.7	-3.03	-67.33	0.165132	-0.792559	0.165132	-0.792559
			35.88	-3.62	-67.07	0.16183	-0.579541	0.16183	-0.579541
			36.05	-4.21	-66.73	0.159415	1.07211	0.159415	1.07211
			36.11	-4.78	-66.42	0.163882	4.90185	0.163882	4.90185
			35.92	-5.36	-66.23	0.184306	7.5114	0.184306	7.5114
			35.46	-5.96	-66.18	0.215604	6.94942	0.215604	6.94942
			34.8	-6.58	-66.23	0.24456	8.702	0.24456	8.702
			33.95	-7.15	-66.35	0.280818	11.3137	0.280818	11.3137
			32.93	-7.59	-66.49	0.327958	8.86679	0.327958	8.86679
			31.61	-7.85	-66.69	0.364903	-1.91521	0.364903	-1.91521
			30.02	-7.98	-66.97	0.356923	-15.8852	0.356923	-15.8852
			28.46	-8.05	-67.22	0.290735	-20.4448	0.290735	-20.4448
			27.21	-8.11	-67.37	0.205549	-15.6994	0.205549	-15.6994
			26.42	-8.17	-67.36	0.140134	-5.18285	0.140134	-5.18285
			25.92	-8.22	-67.24	0.118539	2.68428	0.118539	2.68428
			25.5	-8.22	-67.1	0.129724	5.12098	0.129724	5.12098
			24.99	-8.14	-67.02	0.151061	4.60358	0.151061	4.60358
			24.36	-7.96	-66.98	0.170243	3.33486	0.170243	3.33486
			23.7	-7.7	-66.97	0.184138	5.38585	0.184138	5.38585
			23	-7.4	-67	0.206579	7.08445	0.206579	7.08445
			22.23	-7.11	-67.11	0.236098	4.28194	0.236098	4.28194
			21.33	-6.79	-67.37	0.253939	-3.97575	0.253939	-3.97575
			20.32	-6.44	-67.74	0.237373	-12.8237	0.237373	-12.8237
			19.37	-6.15	-68.09	0.183941	-12.6029	0.183941	-12.6029
			18.63	-6.02	-68.31	0.131429	-7.49911	0.131429	-7.49911
			18.18	-6.13	-68.31	0.100183	-3.01718	0.100183	-3.01718
			17.92	-6.4	-68.18	0.0876114	-3.33269	0.0876114	-3.33269
			17.77	-6.73	-68.03	0.0737252	-3.81907	0.0737252	-3.81907
			17.65	-7	-67.95	0.0578124	-2.83536	0.0578124	-2.83536
			17.54	-7.19	-67.99	0.0459984	-2.50412	0.0459984	-2.50412
			17.48	-7.36	-68.06	0.0355645	-2.3022
			17.47	-7.49	-68.15	0.0259721	-1.19027
			17.48	-7.56	-68.21	0.0210126	1.27944
			17.53	-7.58	-68.26	0.0263436	2.55193
			17.61	-7.56	-68.31	0.0369766	1.65982	0.0369766	1.65982
			17.74	-7.49	-68.37	0.0438926	1.35429	0.0438926	1.35429
			17.9	-7.38	-68.44	0.0495354
Acrotrichis grandicollis	1E	240	-2.12	-10.53	-68.46
			-2.41	-10.55	-67.51	0.225035	-3.38709
			-2.68	-10.55	-66.61	0.210922	-1.10453
			-2.94	-10.52	-65.77	0.20632	1.42492
			-3.18	-10.48	-64.99	0.212257	0.915578
			-3.43	-10.38	-64.15	0.216072	-5.14902
			-3.68	-10.24	-63.24	0.194618	-14.1596
			-3.91	-10.09	-62.42	0.135619	-11.8885
			-4.09	-9.95	-61.85	0.0860837	-4.39842
			-4.21	-9.85	-61.7	0.067757	3.35454
			-4.28	-9.8	-61.93	0.0817343	2.35282
			-4.27	-9.74	-62.31	0.0915377	1.25325
			-4.18	-9.65	-62.68	0.0967595	3.1896
			-4.01	-9.5	-62.97	0.11005	6.3532
			-3.77	-9.31	-63.3	0.136521	9.39156
			-3.42	-9.12	-63.69	0.175653	10.8575
			-2.92	-8.93	-64.14	0.220892	9.2466
			-2.22	-8.72	-64.73	0.25942	3.59764
			-1.37	-8.5	-65.43	0.27441	-0.266678
			-0.42	-8.33	-66.11	0.273299	-0.754138	0.273299	-0.754138
			0.56	-8.25	-66.66	0.270156	0.581826	0.270156	0.581826
			1.59	-8.28	-67.07	0.272581	0.522494	0.272581	0.522494
			2.68	-8.39	-67.39	0.274758	0.558135	0.274758	0.558135
			3.8	-8.59	-67.6	0.277083	1.35049	0.277083	1.35049
			4.9	-8.86	-67.69	0.28271	1.95613	0.28271	1.95613
			6.01	-9.22	-67.6	0.290861	0.88169	0.290861	0.88169
			7.14	-9.64	-67.37	0.294535	0.799176	0.294535	0.799176
			8.22	-10.16	-67.06	0.297865	1.83649	0.297865	1.83649
			9.21	-10.79	-66.74	0.305517	1.2619	0.305517	1.2619
			10.15	-11.58	-66.42	0.310774	-3.08545	0.310774	-3.08545
			11.05	-12.5	-66.07	0.297918	-6.92085	0.297918	-6.92085
			11.81	-13.46	-65.69	0.269082	-6.31746	0.269082	-6.31746
			12.31	-14.36	-65.28	0.242759	-3.02021	0.242759	-3.02021
			12.53	-15.21	-64.86	0.230175	-0.396776	0.230175	-0.396776
			12.52	-16.05	-64.41	0.228521	1.10684
			12.32	-16.84	-63.92	0.233133	3.142
			11.97	-17.55	-63.39	0.246225	4.12426
			11.48	-18.17	-62.76	0.263409	3.60443
			10.82	-18.72	-62.05	0.278428	3.33308
			9.99	-19.18	-61.37	0.292316	5.28723	0.292316	5.28723
			8.99	-19.53	-60.81	0.314346	6.80815	0.314346	6.80815
			7.77	-19.75	-60.46	0.342713	5.61772	0.342713	5.61772
			6.35	-19.88	-60.24	0.36612	6.62312	0.36612	6.62312
			4.81	-19.89	-60.04	0.393717	8.41422	0.393717	8.41422
			3.26	-19.78	-59.75	0.428776	5.12901	0.428776	5.12901
			1.55	-19.5	-59.31	0.450147	-8.4321	0.450147	-8.4321
			-0.32	-19.08	-58.77	0.415013	-21.9507	0.415013	-21.9507
			-2.03	-18.6	-58.26	0.323552	-23.487	0.323552	-23.487
			-3.24	-18.15	-57.87	0.225689	-15.3749	0.225689	-15.3749
			-3.91	-17.7	-57.61	0.161627	-3.96695	0.161627	-3.96695
			-4.21	-17.19	-57.41	0.145098	3.34645	0.145098	3.34645
			-4.19	-16.65	-57.32	0.159041	8.79492	0.159041	8.79492
			-3.88	-16.09	-57.36	0.195687	11.131	0.195687	11.131
			-3.34	-15.54	-57.57	0.242066	12.2602	0.242066	12.2602
			-2.61	-14.99	-57.99	0.29315	11.9359
			-1.72	-14.49	-58.66	0.342883	9.8569
			-0.73	-14.04	-59.6	0.383953	6.28543
			0.35	-13.67	-60.76	0.410143	1.80026
			1.5	-13.4	-62.03	0.417644	-2.36968
			2.7	-13.21	-63.31	0.40777	-6.23272
			3.93	-13.11	-64.51	0.3818	-8.90439
			5.16	-13.08	-65.55	0.344699	-9.42253
			6.37	-13.12	-66.33	0.305438	-4.9044	0.305438	-4.9044
			7.54	-13.22	-66.78	0.285003	1.17746	0.285003	1.17746
			8.65	-13.37	-66.8	0.289909	6.10817	0.289909	6.10817
			9.79	-13.53	-66.52	0.31536	6.20944	0.31536	6.20944
			11.04	-13.66	-66.12	0.341233	3.93815	0.341233	3.93815
			12.39	-13.74	-65.63	0.357642	1.77437	0.357642	1.77437
			13.79	-13.77	-65.07	0.365035	-0.475584	0.365035	-0.475584
			15.19	-13.72	-64.47	0.363053	-2.15226	0.363053	-2.15226
			16.58	-13.6	-63.84	0.354086	-4.20307	0.354086	-4.20307
			17.9	-13.38	-63.2	0.336573	-5.52254	0.336573	-5.52254
			19.13	-13.07	-62.58	0.313562	-6.42814	0.313562	-6.42814
			20.22	-12.64	-61.99	0.286778	-5.681	0.286778	-5.681
			21.14	-12.09	-61.46	0.263107	-4.46037	0.263107	-4.46037
			21.85	-11.41	-61.02	0.244523	-2.33413	0.244523	-2.33413
			22.32	-10.58	-60.67	0.234797	-0.0397246	0.234797	-0.0397246
			22.49	-9.66	-60.44	0.234632	2.52327	0.234632	2.52327
			22.33	-8.73	-60.29	0.245145	4.26297	0.245145	4.26297
			21.89	-7.82	-60.21	0.262908	4.70734	0.262908	4.70734
			21.2	-6.97	-60.2	0.282521	4.18941	0.282521	4.18941
			20.31	-6.2	-60.24	0.299977	3.21434	0.299977	3.21434
			19.24	-5.54	-60.31	0.31337	2.86407	0.31337	2.86407
			18.03	-5.04	-60.41	0.325304	3.04021	0.325304	3.04021
			16.73	-4.71	-60.51	0.337972	3.285	0.337972	3.285
			15.33	-4.58	-60.59	0.351659	2.30845	0.351659	2.30845
			13.86	-4.63	-60.63	0.361278	0.398442	0.361278	0.398442
			12.36	-4.85	-60.63	0.362938	-1.60315	0.362938	-1.60315
			10.88	-5.23	-60.59	0.356258	-3.60686	0.356258	-3.60686
			9.48	-5.74	-60.51	0.341229	-4.99811	0.341229	-4.99811
			8.2	-6.37	-60.38	0.320404	-5.3084	0.320404	-5.3084
			7.09	-7.1	-60.2	0.298286	-3.49871	0.298286	-3.49871
			6.2	-7.92	-59.97	0.283708	-2.08974	0.283708	-2.08974
			5.55	-8.84	-59.71	0.275	-0.903597	0.275	-0.903597
			5.09	-9.86	-59.41	0.271235	-1.80974	0.271235	-1.80974
			4.84	-10.91	-59.1	0.263695	-2.21884	0.263695	-2.21884
			4.77	-11.96	-58.75	0.25445	-3.23475	0.25445	-3.23475
			4.87	-12.96	-58.4	0.240972	-3.34768	0.240972	-3.34768
			5.15	-13.85	-58.02	0.227023	-2.00607	0.227023	-2.00607
			5.58	-14.59	-57.63	0.218664	0.733284	0.218664	0.733284
			6.17	-15.13	-57.24	0.22172	3.37653	0.22172	3.37653
			6.91	-15.47	-56.85	0.235788	4.64316	0.235788	4.64316
			7.8	-15.64	-56.48	0.255135	4.54895	0.255135	4.54895
			8.81	-15.64	-56.14	0.274089	4.28363	0.274089	4.28363
			9.9	-15.46	-55.84	0.291937	4.11969	0.291937	4.11969
			11.03	-15.11	-55.56	0.309103	3.57999	0.309103	3.57999
			12.18	-14.58	-55.32	0.324019	4.22673	0.324019	4.22673
			13.32	-13.87	-55.11	0.341631	5.15192	0.341631	5.15192
			14.39	-12.98	-54.94	0.363097	5.7929	0.363097	5.7929
			15.39	-11.86	-54.79	0.387234	4.18937	0.387234	4.18937
			16.3	-10.52	-54.63	0.40469	1.03792	0.40469	1.03792
			17.09	-9.02	-54.46	0.409014	-2.4059	0.409014	-2.4059
			17.74	-7.43	-54.28	0.39899	-5.53569	0.39899	-5.53569
			18.25	-5.84	-54.08	0.375924	-8.62323	0.375924	-8.62323
			18.57	-4.31	-53.86	0.339994	-9.80205	0.339994	-9.80205
			18.71	-2.9	-53.61	0.299153	-9.11848	0.299153	-9.11848
			18.63	-1.7	-53.34	0.261159	-6.56712	0.261159	-6.56712
			18.32	-0.72	-53.05	0.233796	-4.33173	0.233796	-4.33173
			17.83	0.05	-52.74	0.215747	-3.64079	0.215747	-3.64079
			17.22	0.62	-52.43	0.200577	-2.98842	0.200577	-2.98842
			16.52	0.98	-52.13	0.188125	-3.03462	0.188125	-3.03462
			15.81	1.13	-51.86	0.175481	-1.12631	0.175481	-1.12631
			15.12	1.05	-51.62	0.170788	2.19155	0.170788	2.19155
			14.53	0.76	-51.43	0.17992	6.85941	0.17992	6.85941
			14.07	0.23	-51.29	0.2085	9.78633	0.2085	9.78633
			13.74	-0.55	-51.23	0.249277	10.0469	0.249277	10.0469
			13.53	-1.57	-51.25	0.291139	9.01453	0.291139	9.01453
			13.46	-2.79	-51.34	0.328699	7.33401	0.328699	7.33401
			13.55	-4.15	-51.5	0.359258	6.54433	0.359258	6.54433
			13.83	-5.62	-51.71	0.386526	5.46319	0.386526	5.46319
			14.31	-7.13	-51.98	0.409289	5.10957	0.409289	5.10957
			15.02	-8.66	-52.28	0.430579	4.03082	0.430579	4.03082
			15.99	-10.13	-52.63	0.447374	3.36586	0.447374	3.36586
			17.23	-11.49	-52.98	0.461398	2.42891	0.461398	2.42891
			18.71	-12.67	-53.32	0.471519	1.861	0.471519	1.861
			20.37	-13.68	-53.65	0.479273	0.22727	0.479273	0.22727
			22.16	-14.52	-53.95	0.48022	-1.28689	0.48022	-1.28689
			24.05	-15.18	-54.22	0.474858	-3.44287	0.474858	-3.44287
			25.96	-15.66	-54.45	0.460513	-5.17392	0.460513	-5.17392
			27.86	-15.96	-54.64	0.438955	-6.99458	0.438955	-6.99458
			29.69	-16.09	-54.79	0.409811	-8.61613	0.409811	-8.61613
			31.4	-16.02	-54.87	0.37391	-9.20535	0.37391	-9.20535
			32.95	-15.78	-54.89	0.335554	-8.98923	0.335554	-8.98923
			34.27	-15.34	-54.85	0.298099	-6.85976	0.298099	-6.85976
			35.33	-14.72	-54.73	0.269517	-4.23635	0.269517	-4.23635
			36.08	-13.94	-54.53	0.251866	-1.68365	0.251866	-1.68365
			36.55	-13.05	-54.29	0.24485	-0.108852	0.24485	-0.108852
			36.75	-12.1	-54	0.244397	0.501389	0.244397	0.501389
			36.71	-11.14	-53.68	0.246486	0.602101	0.246486	0.602101
			36.44	-10.2	-53.36	0.248995	0.379779	0.248995	0.379779
			35.97	-9.33	-53.04	0.250577	1.23376	0.250577	1.23376
			35.32	-8.57	-52.74	0.255718	3.03366	0.255718	3.03366
			34.5	-7.97	-52.48	0.268358	4.79775	0.268358	4.79775
			33.51	-7.54	-52.25	0.288349	4.56638	0.288349	4.56638
			32.36	-7.26	-52.04	0.307375	3.36102	0.307375	3.36102
			31.08	-7.15	-51.85	0.321379	1.39153	0.321379	1.39153
			29.75	-7.19	-51.68	0.327178	0.0600455	0.327178	0.0600455
			28.4	-7.41	-51.52	0.327428	-1.30658	0.327428	-1.30658
			27.09	-7.79	-51.38	0.321984	-1.11878	0.321984	-1.11878
			25.87	-8.34	-51.25	0.317322	0.419281	0.317322	0.419281
			24.79	-9.07	-51.13	0.319069	1.66387	0.319069	1.66387
			23.9	-10.03	-51.03	0.326002	1.72306	0.326002	1.72306
			23.2	-11.2	-50.94	0.333181	-0.186143	0.333181	-0.186143
			22.7	-12.5	-50.85	0.332406	-2.36595	0.332406	-2.36595
			22.41	-13.87	-50.77	0.322548	-4.60497	0.322548	-4.60497
			22.32	-15.22	-50.67	0.30336	-5.99105	0.30336	-5.99105
			22.46	-16.48	-50.56	0.278397	-4.92377	0.278397	-4.92377
			22.81	-17.58	-50.42	0.257882	-2.22341	0.257882	-2.22341
			23.39	-18.43	-50.24	0.248618	0.948023	0.248618	0.948023
			24.19	-19.03	-50.06	0.252568	1.95254	0.252568	1.95254
			25.15	-19.42	-49.91	0.260703	1.56648	0.260703	1.56648
			26.22	-19.6	-49.77	0.26723	0.297123	0.26723	0.297123
			27.33	-19.58	-49.64	0.268468	-0.614285	0.268468	-0.614285
			28.43	-19.37	-49.5	0.265909	-1.13018	0.265909	-1.13018
			29.45	-18.96	-49.35	0.2612	0.572038	0.2612	0.572038
			30.33	-18.35	-49.17	0.263583	3.36803	0.263583	3.36803
			31.02	-17.56	-48.96	0.277617	5.59737	0.277617	5.59737
			31.5	-16.56	-48.7	0.300939	5.53848	0.300939	5.53848
			31.78	-15.37	-48.39	0.324016	3.24182	0.324016	3.24182
			31.9	-14.06	-48.04	0.337524	0.695281	0.337524	0.695281
			31.86	-12.69	-47.64	0.340421	-2.68373	0.340421	-2.68373
			31.69	-11.34	-47.2	0.329238	-5.22609	0.329238	-5.22609
			31.4	-10.06	-46.72	0.307463	-6.55731	0.307463	-6.55731
			31.02	-8.94	-46.21	0.280141	-4.94116	0.280141	-4.94116
			30.55	-8.03	-45.67	0.259553	-3.60559
			30	-7.34	-45.09	0.244529	-2.55059
			29.38	-6.81	-44.46	0.233902	-2.75954
			28.73	-6.48	-43.82	0.222404	-1.98179
			28.07	-6.34	-43.19	0.214146	-0.756618
			27.43	-6.41	-42.58	0.210994	1.47828
			26.84	-6.69	-42.01	0.217153	4.62031
			26.32	-7.21	-41.52	0.236405	7.92891	0.236405	7.92891
			25.91	-7.98	-41.11	0.269442	9.01687	0.269442	9.01687
			25.61	-9	-40.8	0.307012	8.48472	0.307012	8.48472
			25.42	-10.26	-40.56	0.342365	6.4074	0.342365	6.4074
			25.37	-11.68	-40.37	0.369063	4.68939	0.369063	4.68939
			25.48	-13.22	-40.24	0.388602	3.14883	0.388602	3.14883
			25.78	-14.82	-40.15	0.401722	2.05193	0.401722	2.05193
			26.28	-16.42	-40.08	0.410272	2.55214	0.410272	2.55214
			27.03	-17.96	-40.04	0.420905	3.37672	0.420905	3.37672
			28.03	-19.38	-40	0.434975	3.55698	0.434975	3.55698
			29.3	-20.67	-39.96	0.449796	1.88663	0.449796	1.88663
			30.79	-21.83	-39.9	0.457657	-0.99851	0.457657	-0.99851
			32.43	-22.83	-39.82	0.453496	-4.19639	0.453496	-4.19639
			34.14	-23.67	-39.7	0.436011	-7.38905	0.436011	-7.38905
			35.85	-24.32	-39.53	0.405224	-10.243	0.405224	-10.243
			37.48	-24.76	-39.3	0.362545	-10.7201	0.362545	-10.7201
			38.96	-24.98	-39.01	0.317878	-8.56154	0.317878	-8.56154
			40.21	-24.96	-38.64	0.282205	-5.06888	0.282205	-5.06888
			41.23	-24.68	-38.2	0.261084	-2.35044	0.261084	-2.35044
			42.05	-24.18	-37.71	0.251291	-1.41892	0.251291	-1.41892
			42.66	-23.51	-37.2	0.245379	-1.04481
			43.07	-22.73	-36.68	0.241025	-1.25613	0.241025	-1.25613
			43.26	-21.88	-36.18	0.235791	-1.28757	0.235791	-1.28757
			43.23	-21.02	-35.7	0.230426	0.689878	0.230426	0.689878
			42.97	-20.21	-35.26	0.233301	4.24833	0.233301	4.24833
			42.49	-19.49	-34.9	0.251002	6.76872	0.251002	6.76872
			41.74	-18.87	-34.59	0.279205	6.84089	0.279205	6.84089
			40.73	-18.33	-34.31	0.307709	4.44561	0.307709	4.44561
			39.54	-17.9	-34.06	0.326232	2.10892	0.326232	2.10892
			38.22	-17.58	-33.83	0.33502	-0.549981	0.33502	-0.549981
			36.84	-17.4	-33.6	0.332728	-2.95039	0.332728	-2.95039
			35.46	-17.36	-33.37	0.320435	-4.27592	0.320435	-4.27592
			34.14	-17.5	-33.13	0.302618	-3.80518	0.302618	-3.80518
			32.95	-17.81	-32.87	0.286763	-2.48668	0.286763	-2.48668
			31.94	-18.34	-32.58	0.276402	-1.62718	0.276402	-1.62718
			31.11	-19.07	-32.26	0.269622	-1.82841	0.269622	-1.82841
			30.46	-19.93	-31.93	0.262004	-2.81513	0.262004	-2.81513
			30.02	-20.87	-31.59	0.250274	-3.36284	0.250274	-3.36284
			29.78	-21.84	-31.25	0.236262	-3.72813	0.236262	-3.72813
			29.75	-22.77	-30.94	0.220729	-1.89437	0.220729	-1.89437
			29.95	-23.62	-30.66	0.212835	0.337012	0.212835	0.337012
			30.38	-24.33	-30.43	0.21424	2.17816	0.21424	2.17816
			31.04	-24.88	-30.23	0.223315	2.41096	0.223315	2.41096
			31.87	-25.27	-30.05	0.233361	0.943847	0.233361	0.943847
			32.8	-25.5	-29.87	0.237294	-0.353948	0.237294	-0.353948
			33.79	-25.58	-29.7	0.235819	-1.98321	0.235819	-1.98321
			34.75	-25.48	-29.51	0.227555	-1.99465	0.227555	-1.99465
			35.64	-25.2	-29.3	0.219244	-0.521357	0.219244	-0.521357
			36.39	-24.75	-29.07	0.217072	2.28852	0.217072	2.28852
			36.93	-24.11	-28.8	0.226608	4.70962	0.226608	4.70962
			37.24	-23.28	-28.52	0.246231	5.30326	0.246231	5.30326
			37.36	-22.3	-28.25	0.268328	4.09728	0.268328	4.09728
			37.29	-21.21	-27.98	0.2854	2.54848	0.2854	2.54848
			37.05	-20.06	-27.71	0.296019	0.365848	0.296019	0.365848
			36.66	-18.92	-27.43	0.297543	-1.07272	0.297543	-1.07272
			36.15	-17.81	-27.13	0.293073	-2.30328	0.293073	-2.30328
			35.52	-16.81	-26.81	0.283476	-2.20799	0.283476	-2.20799
			34.79	-15.95	-26.46	0.274276	-2.58308	0.274276	-2.58308
			33.97	-15.27	-26.06	0.263513	-3.50074	0.263513	-3.50074
			33.11	-14.75	-25.59	0.248927	-5.20451	0.248927	-5.20451
			32.25	-14.41	-25.1	0.227242	-6.40809
			31.46	-14.24	-24.59	0.200541	-6.37025
			30.78	-14.26	-24.1	0.173999	-3.28768
			30.26	-14.47	-23.66	0.1603	2.59897
			29.97	-14.88	-23.29	0.171129	8.8065	0.171129	8.8065
			29.96	-15.49	-23.02	0.207823	12.1084	0.207823	12.1084
			30.24	-16.28	-22.89	0.258275	11.6957	0.258275	11.6957
			30.81	-17.2	-22.87	0.307007	9.8444	0.307007	9.8444
			31.62	-18.21	-22.96	0.348025	7.52786	0.348025	7.52786
			32.65	-19.23	-23.11	0.379391	5.08071	0.379391	5.08071
			33.87	-20.24	-23.3	0.400561	2.88245	0.400561	2.88245
			35.26	-21.18	-23.5	0.412571	0.811865	0.412571	0.811865
			36.77	-21.99	-23.67	0.415954	-0.490341	0.415954	-0.490341
			38.39	-22.63	-23.78	0.413911	-1.51958	0.413911	-1.51958
			40.07	-23.05	-23.82	0.407579	-2.46388	0.407579	-2.46388
			41.75	-23.28	-23.77	0.397313	-3.31008	0.397313	-3.31008
			43.41	-23.34	-23.64	0.383521	-4.45389	0.383521	-4.45389
			45	-23.25	-23.45	0.364963	-5.91285	0.364963	-5.91285
			46.49	-23.05	-23.2	0.340326	-7.22022	0.340326	-7.22022
			47.86	-22.75	-22.9	0.310242	-9.25909	0.310242	-9.25909
			49.06	-22.38	-22.58	0.271662	-10.4476	0.271662	-10.4476
			50.07	-21.97	-22.22	0.228131	-11.0883	0.228131	-11.0883
			50.84	-21.55	-21.85	0.181929	-8.8205	0.181929	-8.8205
			51.35	-21.14	-21.48	0.145177	-3.53989
			51.56	-20.76	-21.11	0.130428	2.78196
			51.43	-20.45	-20.75	0.142019	7.1941
			51	-20.22	-20.46	0.171995	8.43104	0.171995	8.43104
			50.32	-20.09	-20.28	0.207124	7.69836	0.207124	7.69836
			49.46	-20.07	-20.17	0.2392	6.19624	0.2392	6.19624
			48.46	-20.18	-20.14	0.265018	4.67099	0.265018	4.67099
			47.37	-20.42	-20.16	0.284481	3.21291	0.284481	3.21291
			46.25	-20.82	-20.2	0.297868	2.68808	0.297868	2.68808
			45.14	-21.39	-20.27	0.309068	1.92532	0.309068	1.92532
			44.1	-22.14	-20.33	0.31709	1.33756	0.31709	1.33756
			43.16	-23.08	-20.37	0.322663	-0.589313	0.322663	-0.589313
			42.35	-24.16	-20.38	0.320208	-2.76421	0.320208	-2.76421
			41.67	-25.33	-20.37	0.30869	-5.45178	0.30869	-5.45178
			41.15	-26.52	-20.33	0.285975	-8.18688	0.285975	-8.18688
			40.79	-27.67	-20.28	0.251863	-10.092	0.251863	-10.092
			40.6	-28.72	-20.21	0.209812	-10.4482	0.209812	-10.4482
			40.59	-29.59	-20.14	0.166278	-7.67604	0.166278	-7.67604
			40.77	-30.24	-20.05	0.134295	-4.08962	0.134295	-4.08962
			41.11	-30.63	-19.96	0.117255	-0.188212	0.117255	-0.188212
			41.54	-30.8	-19.86	0.11647	1.78491	0.11647	1.78491
			41.99	-30.76	-19.74	0.123907	3.19559	0.123907	3.19559
			42.43	-30.52	-19.62	0.137222	4.34282	0.137222	4.34282
			42.79	-30.1	-19.5	0.155317	5.81508	0.155317	5.81508
			43.04	-29.53	-19.38	0.179547	8.63744	0.179547	8.63744
			43.11	-28.8	-19.27	0.215536	10.4108	0.215536	10.4108
			42.96	-27.95	-19.17	0.258915	11.0036	0.258915	11.0036
			42.55	-26.95	-19.09	0.304763	8.73144	0.304763	8.73144
			41.91	-25.84	-19.01	0.341144	5.59852	0.341144	5.59852
			41.07	-24.67	-18.94	0.364471	1.96975	0.364471	1.96975
			40.1	-23.48	-18.84	0.372679	-1.65895	0.372679	-1.65895
			39.03	-22.33	-18.72	0.365766	-5.23036	0.365766	-5.23036
			37.91	-21.28	-18.55	0.343973	-7.42995	0.343973	-7.42995
			36.8	-20.37	-18.33	0.313015	-8.02808	0.313015	-8.02808
			35.74	-19.67	-18.04	0.279565	-7.64106	0.279565	-7.64106
			34.75	-19.19	-17.68	0.247727	-7.24305	0.247727	-7.24305
			33.84	-18.92	-17.27	0.217547	-7.70155	0.217547	-7.70155
			33.05	-18.82	-16.84	0.185458	-8.01487
			32.4	-18.86	-16.41	0.152062	-7.088
			31.94	-19.03	-16.01	0.122529	-2.865
			31.7	-19.27	-15.66	0.110592	4.42575
			31.71	-19.58	-15.39	0.129032	11.2055	0.129032	11.2055
			32.02	-19.91	-15.22	0.175722	14.4439	0.175722	14.4439
			32.64	-20.27	-15.18	0.235905	13.7906	0.235905	13.7906
			33.56	-20.64	-15.26	0.293366	11.8981	0.293366	11.8981
			34.73	-20.99	-15.45	0.342941	9.57665	0.342941	9.57665
			36.1	-21.29	-15.76	0.382844	7.76223	0.382844	7.76223
			37.65	-21.48	-16.17	0.415186	5.85406	0.415186	5.85406
			39.31	-21.54	-16.67	0.439578	5.19242	0.439578	5.19242
			41.05	-21.43	-17.26	0.461213	4.73705	0.461213	4.73705
			42.82	-21.11	-17.93	0.480951	3.94915	0.480951	3.94915
			44.6	-20.52	-18.64	0.497406	2.44814	0.497406	2.44814
			46.37	-19.68	-19.36	0.507607	-0.0621374	0.507607	-0.0621374
			48.09	-18.64	-20.05	0.507348	-2.67334	0.507348	-2.67334
			49.74	-17.45	-20.69	0.496209	-5.77367	0.496209	-5.77367
			51.29	-16.17	-21.24	0.472152	-8.49713	0.472152	-8.49713
			52.71	-14.85	-21.67	0.436747	-10.4875	0.436747	-10.4875
			53.97	-13.55	-21.95	0.393049	-10.7537	0.393049	-10.7537
			55.04	-12.31	-22.06	0.348242	-10.2537	0.348242	-10.2537
			55.93	-11.18	-22	0.305518	-9.11955	0.305518	-9.11955
			56.69	-10.18	-21.8	0.26752	-8.60425	0.26752	-8.60425
			57.32	-9.32	-21.5	0.231669	-7.71152	0.231669	-7.71152
			57.83	-8.6	-21.11	0.199538	-7.28363
			58.23	-8.03	-20.67	0.169189	-6.40529
			58.53	-7.62	-20.18	0.1425	-4.79123
			58.73	-7.37	-19.69	0.122537	-1.93457
			58.85	-7.3	-19.22	0.114476	1.76899
			58.9	-7.41	-18.78	0.121847	5.52229
			58.88	-7.71	-18.4	0.144857	8.88481	0.144857	8.88481
			58.81	-8.21	-18.11	0.181877	11.6569	0.181877	11.6569
			58.68	-8.92	-17.93	0.230447	12.4084	0.230447	12.4084
			58.51	-9.85	-17.87	0.282149	11.7685	0.282149	11.7685
			58.3	-11.02	-17.91	0.331184	10.2439	0.331184	10.2439
			58.11	-12.39	-18.05	0.373867	9.24795	0.373867	9.24795
			57.99	-13.93	-18.27	0.4124	8.39889	0.4124	8.39889
			57.99	-15.63	-18.55	0.447396	8.21273	0.447396	8.21273
			58.17	-17.46	-18.9	0.481616	8.15752	0.481616	8.15752
			58.57	-19.38	-19.28	0.515605	7.86876	0.515605	7.86876
			59.24	-21.38	-19.7	0.548392	6.01748	0.548392	6.01748
			60.22	-23.41	-20.14	0.573465	3.27496	0.573465	3.27496
			61.47	-25.42	-20.58	0.58711	0.296516	0.58711	0.296516
			62.93	-27.36	-21	0.588346	-2.71884	0.588346	-2.71884
			64.52	-29.21	-21.37	0.577017	-6.41734	0.577017	-6.41734
			66.2	-30.93	-21.67	0.550278	-9.6246	0.550278	-9.6246
			67.91	-32.49	-21.86	0.510176	-11.9884	0.510176	-11.9884
			69.56	-33.84	-21.93	0.460224	-11.8768	0.460224	-11.8768
			71.12	-34.96	-21.86	0.410737	-11.1077	0.410737	-11.1077
			72.56	-35.83	-21.63	0.364455	-10.4344	0.364455	-10.4344
			73.88	-36.49	-21.29	0.320978	-10.355	0.320978	-10.355
			75.07	-36.95	-20.87	0.277833	-10.5179	0.277833	-10.5179
			76.08	-37.22	-20.38	0.234008	-9.51378
			76.9	-37.31	-19.86	0.194367	-7.27654
			77.49	-37.25	-19.33	0.164048	-2.09829
			77.83	-37.03	-18.81	0.155306	4.46364
			77.88	-36.68	-18.33	0.173904	9.50032
			77.63	-36.19	-17.92	0.213489	11.2695	0.213489	11.2695
			77.1	-35.57	-17.56	0.260445	9.94906	0.260445	9.94906
			76.31	-34.88	-17.26	0.301899	8.01498	0.301899	8.01498
			75.3	-34.15	-17	0.335295	5.55598	0.335295	5.55598
			74.11	-33.43	-16.77	0.358445	3.74742	0.358445	3.74742
			72.77	-32.77	-16.56	0.374059	2.68593	0.374059	2.68593
			71.32	-32.22	-16.37	0.385251	3.05322	0.385251	3.05322
			69.78	-31.81	-16.18	0.397972	2.82044	0.397972	2.82044
			68.16	-31.6	-15.96	0.409724	1.24966	0.409724	1.24966
			66.46	-31.58	-15.69	0.414931	-1.97461	0.414931	-1.97461
			64.74	-31.7	-15.38	0.406704	-5.26778	0.406704	-5.26778
			63.08	-31.94	-15.03	0.384755	-8.71344	0.384755	-8.71344
			61.54	-32.25	-14.64	0.348449	-11.9209	0.348449	-11.9209
			60.17	-32.61	-14.22	0.298778	-13.8691	0.298778	-13.8691
			59.05	-32.97	-13.77	0.24099	-12.9981	0.24099	-12.9981
			58.24	-33.3	-13.29	0.186831	-9.27385
			57.75	-33.6	-12.8	0.14819	-4.16941
			57.56	-33.87	-12.32	0.130818	1.04984
			57.63	-34.09	-11.86	0.135192	4.54875
			57.94	-34.22	-11.44	0.154145	6.65966
			58.45	-34.26	-11.06	0.181894	7.34014	0.181894	7.34014
			59.13	-34.18	-10.75	0.212478	8.71388	0.212478	8.71388
			59.95	-33.95	-10.51	0.248786	10.2363	0.248786	10.2363
			60.88	-33.56	-10.36	0.291437	10.5275	0.291437	10.5275
			61.93	-32.97	-10.31	0.335301	8.95448	0.335301	8.95448
			63.12	-32.2	-10.35	0.372612	6.37634	0.372612	6.37634
			64.37	-31.26	-10.46	0.39918	3.97632	0.39918	3.97632
			65.62	-30.16	-10.61	0.415748	2.20722	0.415748	2.20722
			66.83	-28.91	-10.8	0.424945	0.542528	0.424945	0.542528
			67.93	-27.53	-10.99	0.427205	-0.280234	0.427205	-0.280234
			68.87	-26.02	-11.16	0.426037	-0.487552	0.426037	-0.487552
			69.59	-24.4	-11.3	0.424006	-0.31183	0.424006	-0.31183
			70.04	-22.7	-11.38	0.422707	0.212018	0.422707	0.212018
			70.24	-20.95	-11.38	0.42359	-0.13106	0.42359	-0.13106
			70.21	-19.19	-11.3	0.423044	-0.544842	0.423044	-0.544842
			69.98	-17.44	-11.15	0.420774	-1.75225	0.420774	-1.75225
			69.6	-15.74	-10.94	0.413473	-2.9185	0.413473	-2.9185
			69.08	-14.11	-10.66	0.401312	-4.34586	0.401312	-4.34586
			68.45	-12.59	-10.32	0.383205	-5.97939	0.383205	-5.97939
			67.76	-11.2	-9.92	0.35829	-7.47457	0.35829	-7.47457
			67.02	-9.97	-9.46	0.327146	-8.58457	0.327146	-8.58457
			66.27	-8.94	-8.96	0.291377	-8.66248	0.291377	-8.66248
			65.55	-8.14	-8.4	0.255284	-7.19061
			64.87	-7.58	-7.81	0.225323	-4.75365
			64.26	-7.31	-7.18	0.205516	-2.10177
			63.73	-7.3	-6.53	0.196759	0.111779
			63.31	-7.52	-5.87	0.197224	1.55616
			63.03	-7.91	-5.22	0.203708	2.90278
			62.92	-8.45	-4.58	0.215803	3.87739
			62.99	-9.08	-3.95	0.231959	6.34508
			63.28	-9.77	-3.35	0.258397	9.01248
			63.82	-10.47	-2.79	0.295949	10.4638	0.295949	10.4638
			64.66	-11.2	-2.28	0.339548	9.06408	0.339548	9.06408
			65.77	-11.99	-1.85	0.377315	5.91457	0.377315	5.91457
			67.11	-12.76	-1.47	0.401959	2.10843	0.401959	2.10843
			68.61	-13.48	-1.14	0.410744	-1.16344	0.410744	-1.16344
			70.21	-14.09	-0.85	0.405897	-4.36258	0.405897	-4.36258
			71.83	-14.54	-0.59	0.387719	-5.18994	0.387719	-5.18994
			73.43	-14.77	-0.34	0.366095	-4.52408	0.366095	-4.52408
			74.92	-14.74	-0.1	0.347244	-1.79293	0.347244	-1.79293
			76.29	-14.39	0.12	0.339774	-0.408228	0.339774	-0.408228
			77.51	-13.73	0.31	0.338073	-0.10374	0.338073	-0.10374
			78.58	-12.82	0.49	0.33764	-1.22335	0.33764	-1.22335
			79.47	-11.74	0.66	0.332543	-2.29849	0.332543	-2.29849
			80.16	-10.54	0.83	0.322966	-3.61726	0.322966	-3.61726
			80.64	-9.29	1.02	0.307894	-4.0605	0.307894	-4.0605
			80.88	-8.04	1.23	0.290975	-2.76987	0.290975	-2.76987
			80.87	-6.86	1.48	0.279434	-1.00635	0.279434	-1.00635
			80.59	-5.79	1.76	0.275241	0.265128	0.275241	0.265128
			80.09	-4.81	2.08	0.276346	-0.271466	0.276346	-0.271466
			79.4	-3.95	2.42	0.275215	-1.20069	0.275215	-1.20069
			78.59	-3.22	2.8	0.270212	-2.59716	0.270212	-2.59716
			77.7	-2.64	3.19	0.25939	-3.75925	0.25939	-3.75925
			76.78	-2.23	3.61	0.243727	-3.8377	0.243727	-3.8377
			75.88	-2	4.03	0.227736	-1.54301	0.227736	-1.54301
			75.06	-1.97	4.48	0.221307	0.90359
			74.34	-2.16	4.97	0.225072	1.88821
			73.71	-2.53	5.56	0.23294	0.973491
			73.2	-3.05	6.22	0.236996	-0.388824
			72.84	-3.65	6.92	0.235376	-1.33706
			72.64	-4.31	7.63	0.229805	-1.67087
			72.63	-4.96	8.34	0.222843	-0.367651
			72.82	-5.55	9.02	0.221311	1.98275
			73.23	-6.05	9.65	0.229572	3.73869
			73.89	-6.44	10.2	0.24515	4.11282	0.24515	4.11282
			74.75	-6.7	10.69	0.262287	3.33831	0.262287	3.33831
			75.75	-6.84	11.12	0.276197	2.0535	0.276197	2.0535
			76.84	-6.83	11.51	0.284753	0.824702	0.284753	0.824702
			77.97	-6.69	11.88	0.288189	-0.457594	0.288189	-0.457594
			79.08	-6.38	12.23	0.286282	-0.228284	0.286282	-0.228284
			80.12	-5.9	12.59	0.285331	0.591284	0.285331	0.591284
			81.02	-5.25	12.97	0.287795	1.73321	0.287795	1.73321
			81.76	-4.4	13.36	0.295017	1.73129	0.295017	1.73129
			82.34	-3.39	13.76	0.30223	1.21899	0.30223	1.21899
			82.74	-2.26	14.16	0.307309	0.188429	0.307309	0.188429
			82.97	-1.07	14.58	0.308095	-1.06871	0.308095	-1.06871
			83.03	0.15	15.01	0.303642	-2.0506	0.303642	-2.0506
			82.92	1.34	15.45	0.295097	-2.26708	0.295097	-2.26708
			82.63	2.44	15.91	0.285651	-1.89009	0.285651	-1.89009
			82.16	3.42	16.39	0.277776	-1.48319	0.277776	-1.48319
			81.51	4.24	16.88	0.271596	-1.43211	0.271596	-1.43211
			80.72	4.88	17.37	0.265629	-1.70072	0.265629	-1.70072
			79.83	5.34	17.85	0.258543	-2.25546	0.258543	-2.25546
			78.9	5.61	18.33	0.249145	-2.53222	0.249145	-2.53222
			77.98	5.68	18.81	0.238594	-1.95568	0.238594	-1.95568
			77.12	5.55	19.29	0.230445	0.177945
			76.38	5.2	19.77	0.231187	2.71527
			75.81	4.63	20.25	0.2425	4.58981
			75.44	3.85	20.76	0.261624	4.07603	0.261624	4.07603
			75.26	2.92	21.3	0.278608	2.08975	0.278608	2.08975
			75.25	1.89	21.87	0.287315	-0.352584	0.287315	-0.352584
			75.41	0.84	22.46	0.285846	-2.54386	0.285846	-2.54386
			75.71	-0.16	23.05	0.275247	-4.28929
			76.14	-1.06	23.64	0.257375	-4.4234
			76.69	-1.79	24.22	0.238944	-3.04913
			77.33	-2.28	24.77	0.226239	-0.138242
			78.07	-2.49	25.29	0.225663	1.65028	0.225663	1.65028
			78.87	-2.45	25.75	0.232539	2.53551	0.232539	2.53551
			79.7	-2.18	26.17	0.243104	2.02286	0.243104	2.02286
			80.51	-1.71	26.56	0.251533	1.56045	0.251533	1.56045
			81.26	-1.06	26.92	0.258034	0.812987	0.258034	0.812987
			81.91	-0.28	27.27	0.261422	0.224042	0.261422	0.224042
			82.41	0.63	27.62	0.262355	-1.03476	0.262355	-1.03476
			82.72	1.62	27.98	0.258044	-2.20472	0.258044	-2.20472
			82.8	2.63	28.37	0.248857	-4.00936	0.248857	-4.00936
			82.67	3.57	28.8	0.232152	-6.62077	0.232152	-6.62077
			82.41	4.41	29.24	0.204565	-10.0821	0.204565	-10.0821
			82.09	5.11	29.66	0.162556	-13.4325
			81.78	5.62	30.02	0.106587	-7.37173
			81.55	5.91	30.29	0.0758719	5.01688
			81.48	5.94	30.45	0.0967755	16.8899	0.0967755	16.8899
			81.62	5.66	30.45	0.16715	18.9686	0.16715	18.9686
			82.08	5.12	30.33	0.246186	13.9265	0.246186	13.9265
			82.83	4.4	30.14	0.304213	8.02705	0.304213	8.02705
			83.78	3.55	29.88	0.337659	2.19067	0.337659	2.19067
			84.85	2.63	29.57	0.346787	-3.79213	0.346787	-3.79213
			85.94	1.7	29.22	0.330987	-9.28018	0.330987	-9.28018
			86.96	0.8	28.83	0.292319	-12.6691	0.292319	-12.6691
			87.82	-0.01	28.43	0.239531	-10.9356	0.239531	-10.9356
			88.44	-0.66	28.01	0.193966	-4.96526
			88.74	-1.16	27.53	0.173278	2.13357
			88.76	-1.51	26.95	0.182168	6.4292
			88.52	-1.72	26.29	0.208956	8.36481
			88.03	-1.8	25.58	0.243809	8.38909
			87.34	-1.76	24.84	0.278764	7.59862
			86.46	-1.59	24.09	0.310425	7.0608
			85.42	-1.3	23.36	0.339845	6.93924	0.339845	6.93924
			84.25	-0.91	22.68	0.368758	6.14715	0.368758	6.14715
			82.94	-0.4	22.06	0.394371	4.30301	0.394371	4.30301
			81.48	0.19	21.52	0.412301	1.38348	0.412301	1.38348
			79.94	0.84	21.08	0.418065	-1.23139	0.418065	-1.23139
			78.35	1.51	20.73	0.412934	-4.10064	0.412934	-4.10064
			76.77	2.19	20.49	0.395848	-7.1088	0.395848	-7.1088
			75.24	2.83	20.35	0.366228	-9.07872	0.366228	-9.07872
			73.81	3.42	20.34	0.3284	-9.95184	0.3284	-9.95184
			72.54	3.91	20.46	0.286934	-9.5146	0.286934	-9.5146
			71.44	4.3	20.7	0.24729	-8.79542	0.24729	-8.79542
			70.52	4.61	21.04	0.210643	-8.29728	0.210643	-8.29728
			69.79	4.85	21.45	0.176071	-6.74244
			69.26	5.04	21.92	0.147977	-4.21459
			68.95	5.18	22.41	0.130416	-0.211171
			68.86	5.29	22.91	0.129536	4.52681
			69.02	5.38	23.39	0.148398	7.38951
			69.42	5.46	23.81	0.179188	8.55692
			70.06	5.59	24.19	0.214842	6.68171	0.214842	6.68171
			70.87	5.78	24.53	0.242682	4.7432	0.242682	4.7432
			71.83	6.02	24.82	0.262445	2.42393	0.262445	2.42393
			72.88	6.25	25.07	0.272545	0.378502	0.272545	0.378502
			73.99	6.47	25.25	0.274122	-1.62961	0.274122	-1.62961
			75.13	6.63	25.37	0.267332	-3.16296	0.267332	-3.16296
			76.25	6.7	25.42	0.254153	-3.74233	0.254153	-3.74233
			77.31	6.66	25.4	0.23856	-2.78454	0.23856	-2.78454
			78.28	6.48	25.29	0.226958	0.253623	0.226958	0.253623
			79.11	6.11	25.1	0.228015	5.35616	0.228015	5.35616
			79.77	5.54	24.82	0.250332	9.69533	0.250332	9.69533
			80.22	4.72	24.45	0.290729	10.5194	0.290729	10.5194
			80.51	3.66	23.95	0.33456	8.2189	0.33456	8.2189
			80.69	2.38	23.36	0.368806	4.48103	0.368806	4.48103
			80.75	0.97	22.71	0.387477	1.31544	0.387477	1.31544
			80.66	-0.51	22.02	0.392958	-1.46716	0.392958	-1.46716
			80.4	-2	21.35	0.386844	-3.21779	0.386844	-3.21779
			79.95	-3.43	20.73	0.373437	-2.85794	0.373437	-2.85794
			79.28	-4.73	20.19	0.361529	-0.499248	0.361529	-0.499248
			78.38	-5.84	19.78	0.359449	1.69997	0.359449	1.69997
			77.25	-6.74	19.49	0.366532	3.12545	0.366532	3.12545
			75.91	-7.46	19.3	0.379555	2.52381	0.379555	2.52381
			74.43	-7.99	19.2	0.390071	2.07867	0.390071	2.07867
			72.83	-8.33	19.16	0.398732	0.882927	0.398732	0.882927
			71.17	-8.45	19.18	0.402411	0.381845	0.402411	0.381845
			69.49	-8.36	19.24	0.404002	1.1497	0.404002	1.1497
			67.84	-8.04	19.31	0.408792	3.68779	0.408792	3.68779
			66.25	-7.49	19.39	0.424158	5.42713	0.424158	5.42713
			64.73	-6.64	19.47	0.446771	5.26919	0.446771	5.26919
			63.26	-5.48	19.55	0.468726	2.28173	0.468726	2.28173
			61.87	-4.09	19.62	0.478233	-1.16841	0.478233	-1.16841
			60.58	-2.54	19.69	0.473365	-5.22737	0.473365	-5.22737
			59.42	-0.92	19.74	0.451584	-9.23511	0.451584	-9.23511
			58.4	0.69	19.77	0.413104	-15.204	0.413104	-15.204
			57.56	2.22	19.79	0.349754	-20.4625	0.349754	-20.4625
			56.92	3.59	19.79	0.264493	-22.3127	0.264493	-22.3127
			56.52	4.63	19.79	0.171524	-18.2744	0.171524	-18.2744
			56.36	5.29	19.82	0.0953808	-8.62742	0.0953808	-8.62742
			56.36	5.64	19.82	0.0594332	0.846359	0.0594332	0.846359
			56.46	5.74	19.74	0.0629597	8.36672
			56.57	5.67	19.55	0.097821	11.9419
			56.63	5.48	19.21	0.147579	12.93
			56.58	5.25	18.66	0.201454	11.888
			56.33	5.05	17.87	0.250988	9.65312
			55.87	4.97	16.91	0.291209	8.38413
			55.24	5.03	15.87	0.326143	7.74918
			54.49	5.17	14.75	0.358431	7.35441
			53.65	5.38	13.52	0.389074	6.39003
			52.76	5.58	12.18	0.4157	6.15808
			51.85	5.76	10.71	0.441358	5.92483
			50.97	5.85	9.1	0.466045	5.52481
			50.15	5.83	7.34	0.489065	4.47075
			49.32	5.77	5.47	0.507693	2.4979
			48.41	5.78	3.55	0.518101	0.438615
			47.43	5.85	1.61	0.519929	-1.93842
			46.41	5.96	-0.31	0.511852	-4.10822
			45.38	6.09	-2.19	0.494734	-6.29948
			44.36	6.23	-3.99	0.468486	-6.03615
			43.37	6.36	-5.68	0.443336	-2.90819
			42.44	6.47	-7.24	0.431218	0.222473
			41.61	6.53	-8.79	0.432145	0.917387
			40.91	6.58	-10.46	0.435968	-1.45496
			40.34	6.6	-12.2	0.429905	-4.0589
			39.89	6.62	-13.95	0.412993	-6.86646
			39.54	6.63	-15.65	0.384383	-9.62111
			39.29	6.66	-17.25	0.344295	-11.4718
			39.13	6.7	-18.69	0.296496	-10.4286
			39.05	6.77	-19.92	0.253044	-8.33923
			38.99	6.8	-20.94	0.218297	-5.48853
			38.92	6.72	-21.84	0.195428	-3.98208
			38.84	6.56	-22.62	0.178836	-2.10289
			38.78	6.31	-23.31	0.170074	-0.574905
			38.74	5.99	-23.93	0.167678	0.736672
			38.75	5.6	-24.5	0.170748	1.97883
			38.82	5.15	-25.04	0.178993	3.11021
			38.97	4.66	-25.57	0.191952	4.60046
			39.21	4.13	-26.11	0.211121	5.75936
			39.55	3.57	-26.68	0.235118	8.69273
			40.02	2.99	-27.31	0.271338	12.2307
			40.63	2.4	-28	0.322299	14.3905
			41.45	1.87	-28.89	0.382259	13.1387
			42.52	1.47	-30.03	0.437004	8.9303
			43.78	1.21	-31.35	0.474213	4.91344
			45.18	1.08	-32.78	0.494686	0.272848
			46.66	1.09	-34.24	0.495823	-3.85642
			48.18	1.24	-35.68	0.479754	-9.00682
			49.67	1.54	-37.01	0.442226	-12.7714
			51.08	1.98	-38.17	0.389012	-14.2316
			52.33	2.53	-39.06	0.329713	-13.3989	0.329713	-13.3989
			53.38	3.14	-39.66	0.273885	-11.3471	0.273885	-11.3471
			54.28	3.74	-40.01	0.226605	-9.95048	0.226605	-9.95048
			55.03	4.27	-40.17	0.185145	-7.49832	0.185145	-7.49832
			55.68	4.67	-40.19	0.153902	-3.1308	0.153902	-3.1308
			56.25	4.9	-40.12	0.140857	4.32902	0.140857	4.32902
			56.78	4.88	-40.01	0.158894	11.1904	0.158894	11.1904
			57.28	4.56	-39.92	0.205521	14.9262	0.205521	14.9262
			57.83	3.92	-39.9	0.267714	14.3093	0.267714	14.3093
			58.51	3.03	-40	0.327336	12.5089	0.327336	12.5089
			59.31	1.93	-40.22	0.379456	10.8061	0.379456	10.8061
			60.25	0.7	-40.58	0.424482	9.5983	0.424482	9.5983
			61.34	-0.61	-41.08	0.464475	8.65119	0.464475	8.65119
			62.6	-1.94	-41.72	0.500521	7.80895	0.500521	7.80895
			64.03	-3.23	-42.53	0.533059	7.02286	0.533059	7.02286
			65.65	-4.41	-43.5	0.56232	5.03628	0.56232	5.03628
			67.44	-5.39	-44.66	0.583305	2.81111
			69.36	-6.11	-46.01	0.595018	-0.717129
			71.33	-6.6	-47.45	0.59203	-4.05629
			73.31	-6.88	-48.94	0.575129	-8.43436
			75.25	-6.97	-50.38	0.539986	-12.3303
			77.09	-6.89	-51.72	0.488609	-15.2484
			78.77	-6.66	-52.88	0.425074	-14.9625
			80.25	-6.32	-53.8	0.36273	-13.2534	0.36273	-13.2534
			81.51	-5.95	-54.49	0.307508	-11.0555	0.307508	-11.0555
			82.62	-5.63	-55.03	0.261443	-9.85499	0.261443	-9.85499
			83.58	-5.38	-55.47	0.220381	-8.79365	0.220381	-8.79365
			84.4	-5.21	-55.82	0.18374	-6.76928	0.18374	-6.76928
			85.1	-5.13	-56.11	0.155535	-4.12283	0.155535	-4.12283
			85.67	-5.16	-56.37	0.138357	-1.72802	0.138357	-1.72802
			86.14	-5.3	-56.63	0.131157	-0.799635
			86.51	-5.58	-56.92	0.127825	-0.128866
			86.77	-5.95	-57.21	0.127288	0.874311
			86.91	-6.37	-57.47	0.130931	2.39128	0.130931	2.39128
			86.97	-6.86	-57.69	0.140894	3.47376	0.140894	3.47376
			86.99	-7.42	-57.85	0.155368	4.48829	0.155368	4.48829
			87	-8.05	-57.95	0.17407	5.98702	0.17407	5.98702
			87.04	-8.77	-57.97	0.199016	7.21518	0.199016	7.21518
			87.13	-9.58	-57.92	0.229079	8.12933	0.229079	8.12933
			87.32	-10.5	-57.78	0.262951	7.90779	0.262951	7.90779
			87.62	-11.53	-57.55	0.2959	6.58884	0.2959	6.58884
			88.04	-12.66	-57.26	0.323354	5.31242	0.323354	5.31242
			88.58	-13.86	-56.91	0.345489	3.58403	0.345489	3.58403
			89.22	-15.09	-56.52	0.360422	2.42016	0.360422	2.42016
			89.98	-16.33	-56.09	0.370506	0.882316	0.370506	0.882316
			90.84	-17.54	-55.65	0.374182	-0.461786	0.374182	-0.461786
			91.82	-18.68	-55.21	0.372258	-2.5036	0.372258	-2.5036
			92.9	-19.72	-54.77	0.361827	-4.08403	0.361827	-4.08403
			94.06	-20.59	-54.3	0.34481	-4.78618	0.34481	-4.78618
			95.24	-21.23	-53.79	0.324867	-4.78058	0.324867	-4.78058
			96.4	-21.66	-53.25	0.304948	-5.11017	0.304948	-5.11017
			97.52	-21.9	-52.69	0.283656	-5.68832	0.283656	-5.68832
			98.56	-21.95	-52.12	0.259955	-5.9285
			99.48	-21.83	-51.56	0.235253	-5.48544
			100.25	-21.54	-51.03	0.212397	-3.61135
			100.83	-21.11	-50.53	0.197349	-0.162562
			101.19	-20.55	-50.09	0.196672	4.87225	0.196672	4.87225
			101.3	-19.86	-49.72	0.216973	9.21594	0.216973	9.21594
			101.12	-19.06	-49.43	0.255373	12.165	0.255373	12.165
			100.61	-18.16	-49.24	0.30606	11.695	0.30606	11.695
			99.77	-17.21	-49.16	0.354789	9.83218	0.354789	9.83218
			98.63	-16.23	-49.17	0.395757	6.10105	0.395757	6.10105
			97.27	-15.28	-49.25	0.421178	2.92735	0.421178	2.92735
			95.73	-14.39	-49.37	0.433375	-0.897053	0.433375	-0.897053
			94.1	-13.59	-49.51	0.429637	-4.23422	0.429637	-4.23422
			92.42	-12.92	-49.64	0.411995	-6.72828	0.411995	-6.72828
			90.76	-12.42	-49.73	0.38396	-7.25242	0.38396	-7.25242
			89.19	-12.11	-49.76	0.353742	-6.46333	0.353742	-6.46333
			87.73	-12.04	-49.7	0.326811	-5.94698	0.326811	-5.94698
			86.39	-12.17	-49.52	0.302032	-6.29348	0.302032	-6.29348
			85.19	-12.47	-49.26	0.275809	-7.43656	0.275809	-7.43656
			84.16	-12.87	-48.93	0.244824	-8.72419	0.244824	-8.72419
			83.31	-13.32	-48.56	0.208473	-9.58941	0.208473	-9.58941
			82.68	-13.78	-48.16	0.168517	-8.23429
			82.29	-14.19	-47.75	0.134207	-3.43082
			82.15	-14.51	-47.35	0.119912	2.26784
			82.3	-14.73	-46.99	0.129362	6.16182
			82.7	-14.85	-46.68	0.155036	6.41976	0.155036	6.41976
			83.29	-14.87	-46.41	0.181785	5.02618	0.181785	5.02618
			84.01	-14.77	-46.16	0.202727	3.15878	0.202727	3.15878
			84.8	-14.55	-45.92	0.215889	2.2905	0.215889	2.2905
			85.6	-14.18	-45.69	0.225433	2.58211	0.225433	2.58211
			86.34	-13.66	-45.46	0.236192	4.31275	0.236192	4.31275
			86.98	-12.97	-45.21	0.254161	4.99859	0.254161	4.99859
			87.47	-12.09	-44.93	0.274989	5.06897	0.274989	5.06897
			87.82	-11.04	-44.59	0.29611	3.13159	0.29611	3.13159
			88.04	-9.89	-44.2	0.309158	1.62675	0.309158	1.62675
			88.13	-8.66	-43.76	0.315936	-0.418442	0.315936	-0.418442
			88.09	-7.43	-43.28	0.314192	-2.14525	0.314192	-2.14525
			87.92	-6.23	-42.76	0.305254	-2.68416	0.305254	-2.68416
			87.62	-5.11	-42.2	0.29407	-2.78998	0.29407	-2.78998
			87.19	-4.14	-41.62	0.282445	-2.16248
			86.61	-3.3	-41.03	0.273435	-2.94253	0.273435	-2.94253
			85.91	-2.6	-40.46	0.261174	-4.03122	0.261174	-4.03122
			85.13	-2.05	-39.92	0.244377	-5.17986	0.244377	-5.17986
			84.33	-1.66	-39.41	0.222795	-5.67349
			83.55	-1.46	-38.94	0.199155	-4.28966
			82.85	-1.46	-38.5	0.181281	-0.398618
			82.28	-1.68	-38.1	0.179621	5.05836
			81.89	-2.15	-37.74	0.200697	8.85394	0.200697	8.85394
			81.72	-2.87	-37.42	0.237588	9.81343	0.237588	9.81343
			81.75	-3.82	-37.13	0.278478	8.22154	0.278478	8.22154
			81.98	-4.93	-36.84	0.312734	5.81121	0.312734	5.81121
			82.39	-6.15	-36.56	0.336948	3.32118	0.336948	3.32118
			82.96	-7.42	-36.27	0.350786	0.688728	0.350786	0.688728
			83.67	-8.67	-35.95	0.353655	-0.550958	0.353655	-0.550958
			84.51	-9.85	-35.6	0.35136	-1.66893	0.35136	-1.66893
			85.45	-10.89	-35.2	0.344406	-2.48567	0.344406	-2.48567
			86.49	-11.78	-34.74	0.334049	-4.39809	0.334049	-4.39809
			87.57	-12.53	-34.25	0.315724	-6.4129	0.315724	-6.4129
			88.63	-13.13	-33.72	0.289003	-8.40759	0.289003	-8.40759
			89.62	-13.57	-33.17	0.253972	-9.79214
			90.48	-13.87	-32.61	0.213171	-9.38943
			91.16	-14	-32.05	0.174048	-4.94741
			91.6	-13.97	-31.5	0.153434	1.85072
			91.74	-13.78	-30.97	0.161145	7.74806
			91.58	-13.4	-30.49	0.193429	10.3615
			91.15	-12.87	-30.07	0.236602	9.68341	0.236602	9.68341
			90.49	-12.23	-29.72	0.27695	8.69789	0.27695	8.69789
			89.6	-11.52	-29.44	0.313191	6.47111	0.313191	6.47111
			88.54	-10.79	-29.22	0.340154	5.18103	0.340154	5.18103
			87.3	-10.08	-29.07	0.361741	3.80483	0.361741	3.80483
			85.94	-9.43	-28.99	0.377595	3.12067	0.377595	3.12067
			84.46	-8.89	-28.97	0.390598	2.0109	0.390598	2.0109
			82.87	-8.51	-28.99	0.398976	0.173914	0.398976	0.173914
			81.21	-8.31	-28.99	0.399701	-2.10806	0.399701	-2.10806
			79.53	-8.28	-28.98	0.390917	-4.73331	0.390917	-4.73331
			77.89	-8.39	-28.95	0.371195	-7.1362	0.371195	-7.1362
			76.35	-8.64	-28.87	0.341461	-9.28601	0.341461	-9.28601
			74.97	-9.01	-28.75	0.302769	-10.1145	0.302769	-10.1145
			73.8	-9.48	-28.58	0.260625	-9.50482	0.260625	-9.50482
			72.91	-10.04	-28.34	0.221022	-6.78081	0.221022	-6.78081
			72.32	-10.65	-28.02	0.192769	-4.7783	0.192769	-4.7783
			72	-11.26	-27.66	0.172859	-3.2741
			71.9	-11.85	-27.25	0.159217	-3.15164
			71.97	-12.36	-26.84	0.146085	-3.40959
			72.17	-12.76	-26.43	0.131879	-2.77524
			72.47	-13.03	-26.04	0.120315	-0.447158
			72.81	-13.11	-25.71	0.118452	3.97182
			73.15	-12.97	-25.43	0.135001	7.17531	0.135001	7.17531
			73.48	-12.59	-25.24	0.164898	8.24861	0.164898	8.24861
			73.78	-11.99	-25.09	0.199267	7.41247	0.199267	7.41247
			74.03	-11.2	-24.98	0.230153	6.54921	0.230153	6.54921
			74.19	-10.25	-24.89	0.257441	5.46554	0.257441	5.46554
			74.24	-9.18	-24.82	0.280214	5.26416	0.280214	5.26416
			74.14	-8.01	-24.74	0.302148	4.94096	0.302148	4.94096
			73.88	-6.79	-24.63	0.322736	5.21861	0.322736	5.21861
			73.42	-5.53	-24.5	0.34448	4.00546	0.34448	4.00546
			72.74	-4.28	-24.32	0.361169	1.98521	0.361169	1.98521
			71.87	-3.05	-24.09	0.369441	-1.31849	0.369441	-1.31849
			70.88	-1.88	-23.82	0.363947	-4.42488	0.363947	-4.42488
			69.82	-0.81	-23.51	0.34551	-7.3943	0.34551	-7.3943
			68.76	0.12	-23.15	0.314701	-10.2291	0.314701	-10.2291
			67.75	0.88	-22.75	0.272079	-11.4009	0.272079	-11.4009
			66.85	1.45	-22.31	0.224576	-9.73301
			66.13	1.77	-21.83	0.184021	-5.55418
			65.6	1.84	-21.33	0.160879	-1.4185
			65.24	1.71	-20.81	0.154968	1.45096
			65.05	1.42	-20.28	0.161014	3.08453
			65.04	1.03	-19.75	0.173866	4.04744
			65.21	0.56	-19.23	0.190731	4.5169
			65.57	0.08	-18.71	0.209551	5.99052
			66.12	-0.37	-18.21	0.234512	7.41202
			66.86	-0.74	-17.73	0.265395	7.7831	0.265395	7.7831
			67.82	-1.04	-17.27	0.297825	5.87861	0.297825	5.87861
			68.98	-1.27	-16.85	0.322319	3.20206	0.322319	3.20206
			70.27	-1.42	-16.44	0.335661	-0.0529219	0.335661	-0.0529219
			71.62	-1.48	-16.03	0.33544	-2.33062	0.33544	-2.33062
			72.98	-1.42	-15.62	0.325729	-4.71853	0.325729	-4.71853
			74.26	-1.24	-15.2	0.306069	-3.82471	0.306069	-3.82471
			75.42	-0.91	-14.74	0.290133	-0.668719	0.290133	-0.668719
			76.37	-0.43	-14.24	0.287346	3.62151
			77.06	0.3	-13.66	0.302436	4.80914
			77.47	1.28	-12.99	0.322474	1.85273
			77.68	2.42	-12.27	0.330194	-3.16249
			77.72	3.62	-11.53	0.317017	-8.97846
			77.67	4.77	-10.82	0.279606	-14.7896
			77.57	5.78	-10.18	0.217983	-19.415
			77.47	6.56	-9.66	0.137087	-11.1944
			77.44	7	-9.28	0.0904442	2.72514
			77.52	7.06	-9.12	0.101799	16.5511	0.101799	16.5511
			77.75	6.79	-9.18	0.170762	18.774	0.170762	18.774
			78.12	6.22	-9.43	0.248987	16.5367	0.248987	16.5367
			78.64	5.42	-9.87	0.31789	14.3617	0.31789	14.3617
			79.31	4.43	-10.47	0.37773	11.9538	0.37773	11.9538
			80.14	3.3	-11.21	0.427538	10.1461	0.427538	10.1461
			81.14	2.07	-12.06	0.469813	8.1296	0.469813	8.1296
			82.3	0.8	-13	0.503686	6.70051	0.503686	6.70051
			83.63	-0.48	-14.03	0.531605	5.38027	0.531605	5.38027
			85.14	-1.71	-15.1	0.554023	3.85563	0.554023	3.85563
			86.82	-2.85	-16.2	0.570088	1.0912	0.570088	1.0912
			88.69	-3.84	-17.32	0.574635	-1.86184	0.574635	-1.86184
			90.72	-4.67	-18.35	0.566877	-4.58814	0.566877	-4.58814
			92.81	-5.37	-19.21	0.54776	-6.72875	0.54776	-6.72875
			94.91	-5.96	-19.93	0.519723	-9.19233	0.519723	-9.19233
			96.95	-6.47	-20.52	0.481422	-11.8571	0.481422	-11.8571
			98.86	-6.92	-20.98	0.432017	-14.6782	0.432017	-14.6782
			100.59	-7.34	-21.35	0.370858	-16.8408	0.370858	-16.8408
			102.07	-7.77	-21.63	0.300688	-17.2344	0.300688	-17.2344
			103.22	-8.22	-21.83	0.228878	-14.5545	0.228878	-14.5545
			104.03	-8.66	-22.02	0.168234	-9.89748	0.168234	-9.89748
			104.53	-9.04	-22.25	0.126994	-3.35501
			104.76	-9.39	-22.51	0.113015	2.29134
			104.74	-9.71	-22.79	0.122563	5.75331
			104.5	-10.03	-23.08	0.146535	6.94314
			104.08	-10.35	-23.39	0.175464	7.2956	0.175464	7.2956
			103.52	-10.7	-23.69	0.205863	8.08432	0.205863	8.08432
			102.83	-11.1	-24	0.239547	8.10553	0.239547	8.10553
			102	-11.56	-24.29	0.27332	7.69437	0.27332	7.69437
			101.02	-12.09	-24.56	0.30538	6.31053	0.30538	6.31053
			99.95	-12.73	-24.84	0.331674	5.13348	0.331674	5.13348
			98.81	-13.48	-25.12	0.353064	4.17201	0.353064	4.17201
			97.67	-14.37	-25.41	0.370447	4.21309	0.370447	4.21309
			96.57	-15.41	-25.72	0.388002	5.0907	0.388002	5.0907
			95.56	-16.62	-26.05	0.409213	6.01048	0.409213	6.01048
			94.68	-18.02	-26.42	0.434257	5.96309	0.434257	5.96309
			93.99	-19.65	-26.8	0.459103	4.52235	0.459103	4.52235
			93.49	-21.47	-27.17	0.477946	1.8527	0.477946	1.8527
			93.16	-23.42	-27.5	0.485665	-1.02877	0.485665	-1.02877
			92.98	-25.44	-27.77	0.481379	-4.46301	0.481379	-4.46301
			92.92	-27.45	-27.96	0.462783	-7.4563	0.462783	-7.4563
			92.95	-29.4	-28.03	0.431715	-9.65968	0.431715	-9.65968
			93.05	-31.21	-27.98	0.391466	-10.698	0.391466	-10.698
			93.21	-32.82	-27.77	0.346892	-10.8015	0.346892	-10.8015
			93.4	-34.21	-27.41	0.301885	-10.8845	0.301885	-10.8845
			93.61	-35.36	-26.95	0.256533	-10.8764	0.256533	-10.8764
			93.82	-36.27	-26.43	0.211215	-10.4988
			93.98	-36.94	-25.88	0.16747	-8.46544
			94.08	-37.37	-25.35	0.132197	-2.78027
			94.07	-37.55	-24.86	0.120612	4.89721
			93.93	-37.47	-24.45	0.141018	11.3915
			93.62	-37.12	-24.17	0.188482	13.9356	0.188482	13.9356
			93.16	-36.52	-23.99	0.246547	13.7024	0.246547	13.7024
			92.58	-35.67	-23.89	0.30364	12.9034	0.30364	12.9034
			91.85	-34.63	-23.87	0.357405	11.8564	0.357405	11.8564
			90.98	-33.42	-23.91	0.406806	11.1625	0.406806	11.1625
			89.93	-32.08	-24.02	0.453317	10.2691	0.453317	10.2691
			88.71	-30.65	-24.2	0.496105	10.1712	0.496105	10.1712
			87.29	-29.16	-24.44	0.538485	9.86271	0.538485	9.86271
			85.66	-27.65	-24.73	0.579579	8.61537	0.579579	8.61537
			83.81	-26.14	-25.11	0.615477	5.83329	0.615477	5.83329
			81.74	-24.66	-25.57	0.639782	2.11414	0.639782	2.11414
			79.52	-23.23	-26.08	0.648591	-1.94707	0.648591	-1.94707
			77.21	-21.88	-26.58	0.640478	-5.48562	0.640478	-5.48562
			74.87	-20.63	-27.06	0.617621	-9.06778	0.617621	-9.06778
			72.56	-19.53	-27.45	0.579839	-11.2448	0.579839	-11.2448
			70.33	-18.59	-27.73	0.532986	-11.9535	0.532986	-11.9535
			68.24	-17.84	-27.85	0.48318	-11.1557	0.48318	-11.1557
			66.33	-17.24	-27.81	0.436698	-10.2147	0.436698	-10.2147
			64.6	-16.73	-27.62	0.394137	-9.58329	0.394137	-9.58329
			63.05	-16.29	-27.3	0.354206	-9.43753	0.354206	-9.43753
			61.69	-15.91	-26.89	0.314883	-9.07605	0.314883	-9.07605
			60.52	-15.58	-26.39	0.277066	-8.81738	0.277066	-8.81738
			59.56	-15.28	-25.83	0.240327	-7.81948
			58.81	-15.01	-25.23	0.207746	-6.37661
			58.28	-14.73	-24.62	0.181177	-3.77442
			57.97	-14.46	-24	0.16545	-3.9968e-14
			57.9	-14.16	-23.41	0.16545	4.27859
			58.07	-13.84	-22.86	0.183278	7.45836
			58.49	-13.47	-22.37	0.214354	8.60687
			59.13	-13.06	-21.91	0.250216	7.94945	0.250216	7.94945
			59.95	-12.62	-21.43	0.283339	6.65902	0.283339	6.65902
			60.92	-12.12	-20.95	0.311085	5.79851	0.311085	5.79851
			62	-11.54	-20.51	0.335245	5.11048	0.335245	5.11048
			63.15	-10.85	-20.13	0.356539	5.4362	0.356539	5.4362
			64.36	-10.03	-19.82	0.37919	7.26688	0.37919	7.26688
			65.57	-9.05	-19.63	0.409468	10.5256	0.409468	10.5256
			66.77	-7.88	-19.57	0.453325	11.8825	0.453325	11.8825
			67.91	-6.4	-19.7	0.502835	9.57988	0.502835	9.57988
			68.96	-4.59	-20.02	0.542751	3.84897	0.542751	3.84897
			69.93	-2.57	-20.52	0.558789	-2.50113	0.558789	-2.50113
			70.82	-0.47	-21.17	0.548367	-9.20403	0.548367	-9.20403
			71.63	1.56	-21.94	0.510017	-14.8091	0.510017	-14.8091
			72.37	3.4	-22.81	0.448312	-16.3877	0.448312	-16.3877
			73.03	4.91	-23.74	0.38003	-10.8942
			73.62	5.95	-24.72	0.334638	-1.3483
			74.21	6.45	-25.78	0.32902	6.84397
			74.85	6.45	-26.94	0.357536	9.99527
			75.48	6.04	-28.21	0.399183	9.67974
			76.09	5.29	-29.57	0.439515	7.52109
			76.63	4.27	-31.01	0.470853	4.86311
			77.07	3.08	-32.53	0.491116	3.6583
			77.37	1.78	-34.1	0.506359	4.67117
			77.5	0.44	-35.71	0.525822	5.12761
			77.43	-0.98	-37.35	0.547187	4.62822
			77.19	-2.59	-38.98	0.566472	1.76308
			76.77	-4.3	-40.56	0.573818	-0.368324
			76.16	-6.07	-42.08	0.572283	-3.16512
			75.37	-7.83	-43.5	0.559095	-4.69982
			74.39	-9.52	-44.8	0.539513	-5.76161
			73.24	-11.07	-45.95	0.515506	-4.39903	0.515506	-4.39903
			71.9	-12.43	-46.94	0.497177	-3.0956	0.497177	-3.0956
			70.37	-13.55	-47.71	0.484278	-1.05845	0.484278	-1.05845
			68.66	-14.45	-48.29	0.479868	-0.52458	0.479868	-0.52458
			66.83	-15.12	-48.69	0.477682	-0.33978	0.477682	-0.33978
			64.91	-15.58	-48.95	0.476267	-1.01573	0.476267	-1.01573
			62.94	-15.82	-49.1	0.472034	-2.09898	0.472034	-2.09898
			60.97	-15.84	-49.18	0.463289	-1.79126	0.463289	-1.79126
			59.04	-15.66	-49.2	0.455825	-0.196632	0.455825	-0.196632
			57.2	-15.27	-49.21	0.455006	1.14355	0.455006	1.14355
			55.42	-14.67	-49.2	0.459771	1.98164	0.459771	1.98164
			53.68	-13.84	-49.16	0.468027	0.875838	0.468027	0.875838
			52.03	-12.82	-49.11	0.471677	0.833203	0.471677	0.833203
			50.47	-11.6	-49.04	0.475148	-0.0654567	0.475148	-0.0654567
			49.06	-10.22	-48.98	0.474876	-0.0131339	0.474876	-0.0131339
			47.81	-8.68	-48.94	0.474821	-0.647648	0.474821	-0.647648
			46.75	-7.01	-48.91	0.472122	-1.6443	0.472122	-1.6443
			45.92	-5.22	-48.93	0.465271	-3.5743	0.465271	-3.5743
			45.37	-3.35	-48.99	0.450378	-6.03182	0.450378	-6.03182
			45.1	-1.48	-49.1	0.425246	-9.12991	0.425246	-9.12991
			45.05	0.3	-49.25	0.387204	-12.652	0.387204	-12.652
			45.19	1.92	-49.43	0.334488	-16.4741	0.334488	-16.4741
			45.45	3.3	-49.62	0.265846	-19.2058	0.265846	-19.2058
			45.78	4.36	-49.82	0.185822	-13.7772	0.185822	-13.7772
			46.14	5.02	-50.02	0.128417	-2.17037	0.128417	-2.17037
			46.47	5.2	-50.2	0.119373	9.62957	0.119373	9.62957
			46.75	4.94	-50.35	0.159497	14.5144	0.159497	14.5144
			47	4.34	-50.49	0.219973	13.7701	0.219973	13.7701
			47.2	3.46	-50.66	0.277349	12.5001	0.277349	12.5001
			47.33	2.32	-50.87	0.329433	10.9139	0.329433	10.9139
			47.39	0.97	-51.16	0.374907	9.62702	0.374907	9.62702
			47.37	-0.55	-51.55	0.41502	8.70068	0.41502	8.70068
			47.24	-2.2	-52.07	0.451273	8.07738	0.451273	8.07738
			47	-3.94	-52.75	0.484928	8.13959	0.484928	8.13959
			46.64	-5.73	-53.62	0.518843	8.54917
			46.15	-7.53	-54.7	0.554465	5.84107
			45.5	-9.3	-56.03	0.578803	-0.962363
			44.7	-11	-57.63	0.574793	-8.20844
			43.78	-12.51	-59.34	0.540591	-12.6676
			42.81	-13.76	-60.95	0.48781	-13.8131
			41.84	-14.79	-62.42	0.430255	-15.0598
			40.88	-15.63	-63.69	0.367506	-15.6312
			39.97	-16.32	-64.72	0.302376	-14.6937
			39.12	-16.9	-65.44	0.241152	-8.1312	0.241152	-8.1312
			38.36	-17.4	-65.82	0.207272	0.0787084	0.207272	0.0787084
			37.74	-17.86	-65.79	0.2076	6.29319	0.2076	6.29319
			37.14	-18.38	-65.54	0.233822	6.75582	0.233822	6.75582
			36.44	-19.03	-65.28	0.261971	5.14435	0.261971	5.14435
			35.62	-19.73	-65.06	0.283406	4.70112	0.283406	4.70112
			34.68	-20.43	-64.89	0.302994	5.39309	0.302994	5.39309
			33.6	-21.07	-64.81	0.325465	7.41983	0.325465	7.41983
			32.36	-21.59	-64.85	0.356381	6.89537	0.356381	6.89537
			30.95	-21.94	-65.04	0.385112	2.58469	0.385112	2.58469
			29.35	-22.06	-65.4	0.395881	-3.36909	0.395881	-3.36909
			27.71	-22	-65.86	0.381843	-7.2967	0.381843	-7.2967
			26.17	-21.86	-66.27	0.35144	-8.51177	0.35144	-8.51177
			24.76	-21.66	-66.63	0.315975	-9.01366	0.315975	-9.01366
			23.49	-21.41	-66.91	0.278418	-9.76612	0.278418	-9.76612
			22.38	-21.14	-67.09	0.237726	-9.60497	0.237726	-9.60497
			21.43	-20.84	-67.17	0.197705	-6.47533	0.197705	-6.47533
			20.67	-20.55	-67.11	0.170724	-0.285065	0.170724	-0.285065
			20.11	-20.28	-66.9	0.169537	4.70865	0.169537	4.70865
			19.61	-19.94	-66.63	0.189156	5.77879	0.189156	5.77879
			19.05	-19.43	-66.37	0.213234	3.4776	0.213234	3.4776
			18.46	-18.8	-66.11	0.227724	1.38347	0.227724	1.38347
			17.88	-18.08	-65.84	0.233489	-0.934607	0.233489	-0.934607
			17.33	-17.32	-65.55	0.229594	-2.47907	0.229594	-2.47907
			16.85	-16.54	-65.22	0.219265	-3.1724	0.219265	-3.1724
			16.48	-15.79	-64.85	0.206047	-2.34055
			16.24	-15.1	-64.41	0.196294	-0.883874
			16.16	-14.47	-63.91	0.192612	0.130104
			16.27	-13.91	-63.36	0.193154	1.22715
			16.56	-13.43	-62.78	0.198267	2.14556
			17.01	-13.06	-62.21	0.207207	4.13457
			17.63	-12.82	-61.67	0.224434	6.06256
			18.41	-12.75	-61.19	0.249695	8.83584	0.249695	8.83584
			19.35	-12.85	-60.78	0.286511	11.0724	0.286511	11.0724
			20.44	-13.16	-60.48	0.332646	12.2843	0.332646	12.2843
			21.7	-13.69	-60.3	0.38383	11.5313	0.38383	11.5313
			23.13	-14.42	-60.23	0.431877	10.1661	0.431877	10.1661
			24.69	-15.34	-60.29	0.474236	8.65161	0.474236	8.65161
			26.33	-16.43	-60.49	0.510284	7.72737	0.510284	7.72737
			28.01	-17.7	-60.85	0.542482	6.35845	0.542482	6.35845
			29.69	-19.12	-61.38	0.568975	2.10112	0.568975	2.10112
			31.33	-20.69	-62.1	0.57773	-5.32579	0.57773	-5.32579
			32.87	-22.39	-63.01	0.555539	-12.6284	0.555539	-12.6284
			34.19	-24.1	-63.99	0.502921	-16.8516	0.502921	-16.8516
			35.21	-25.7	-64.9	0.432706	-18.0441	0.432706	-18.0441
			35.96	-27.14	-65.7	0.357522	-19.187	0.357522	-19.187
			36.47	-28.38	-66.36	0.277576	-20.2755	0.277576	-20.2755
			36.78	-29.39	-66.85	0.193095	-18.3467	0.193095	-18.3467
			36.92	-30.13	-67.15	0.11665	-8.88354	0.11665	-8.88354
			36.95	-30.56	-67.23	0.0796357	-0.944183
			36.88	-30.64	-67.05	0.0757016	4.87035
			36.83	-30.49	-66.74	0.0959947	4.43131
			36.9	-30.24	-66.45	0.114459	5.78591
			37.1	-29.94	-66.16	0.138566	6.96499
			37.45	-29.59	-65.86	0.167587	7.37312	0.167587	7.37312
			37.95	-29.22	-65.56	0.198309	8.41903	0.198309	8.41903
			38.61	-28.85	-65.23	0.233388	8.8892	0.233388	8.8892
			39.44	-28.51	-64.88	0.270426	9.23199	0.270426	9.23199
			40.46	-28.21	-64.5	0.308893	8.37092	0.308893	8.37092
			41.65	-27.95	-64.08	0.343772	7.38494	0.343772	7.38494
			42.99	-27.69	-63.61	0.374542	6.52544	0.374542	6.52544
			44.46	-27.47	-63.12	0.401732	5.85082	0.401732	5.85082
			46.04	-27.29	-62.6	0.42611	5.41125	0.42611	5.41125
			47.74	-27.19	-62.07	0.448657	4.5796	0.448657	4.5796
			49.53	-27.17	-61.53	0.467739	5.69016	0.467739	5.69016
			51.41	-27.25	-61	0.491448	7.63541	0.491448	7.63541
			53.35	-27.46	-60.47	0.523262	8.58394	0.523262	8.58394
			55.42	-27.83	-59.95	0.559028	7.01515	0.559028	7.01515
			57.65	-28.36	-59.42	0.588258	3.82067	0.588258	3.82067
			59.96	-29.06	-58.9	0.604177	1.24683	0.604177	1.24683
			62.29	-29.92	-58.41	0.609373	-1.48534	0.609373	-1.48534
			64.58	-30.96	-57.98	0.603184	-3.15956	0.603184	-3.15956
			66.77	-32.18	-57.61	0.590019	-4.50959	0.590019	-4.50959
			68.78	-33.56	-57.33	0.571229	-4.27417	0.571229	-4.27417
			70.57	-35.13	-57.16	0.55342	-4.61125	0.55342	-4.61125
			72.06	-36.88	-57.1	0.534206	-4.88917	0.534206	-4.88917
			73.23	-38.78	-57.13	0.513835	-5.55318	0.513835	-5.55318
			74.07	-40.75	-57.28	0.490696	-5.9899	0.490696	-5.9899
			74.58	-42.71	-57.56	0.465739	-5.59686	0.465739	-5.59686
			74.76	-44.6	-57.97	0.442418	-4.14984	0.442418	-4.14984
			74.6	-46.34	-58.53	0.425127	-0.790521	0.425127	-0.790521
			74.09	-47.85	-59.26	0.421833	2.49658
			73.25	-49.06	-60.16	0.432236	4.42756
			72.07	-49.91	-61.21	0.450684	3.60049
			70.66	-50.44	-62.34	0.465686	0.523858
			69.1	-50.71	-63.49	0.467869	-4.362
			67.46	-50.77	-64.6	0.449694	-9.77855
			65.84	-50.7	-65.61	0.40895	-15.3147	0.40895	-15.3147
			64.33	-50.55	-66.44	0.345139	-16.9323	0.345139	-16.9323
			63	-50.39	-67.05	0.274587	-13.7935	0.274587	-13.7935
			61.94	-50.28	-67.37	0.217114	-8.04645	0.217114	-8.04645
			61.1	-50.31	-67.48	0.183587	-3.75314	0.183587	-3.75314
			60.37	-50.49	-67.53	0.167949	-2.7872	0.167949	-2.7872
			59.74	-50.78	-67.54	0.156336	-2.7906	0.156336	-2.7906
			59.21	-51.16	-67.53	0.144708	-3.33079	0.144708	-3.33079
			58.77	-51.58	-67.52	0.13083	-4.24683	0.13083	-4.24683
			58.43	-52.01	-67.53	0.113135	-5.74217	0.113135	-5.74217
			58.17	-52.41	-67.57	0.0892093	-6.65931	0.0892093	-6.65931
			58	-52.74	-67.68	0.0614622	-3.36071	0.0614622	-3.36071
			57.96	-52.96	-67.79	0.0474592	0.842655	0.0474592	0.842655
			58.06	-53.03	-67.84	0.0509702	3.89863	0.0509702	3.89863
			58.27	-53	-67.84	0.0672145	2.45789	0.0672145	2.45789
			58.54	-52.89	-67.81	0.0774557	-0.27877	0.0774557	-0.27877
			58.83	-52.73	-67.76	0.0762942	-2.81883	0.0762942	-2.81883
			59.11	-52.55	-67.69	0.0645491	-4.56341	0.0645491	-4.56341
			59.33	-52.39	-67.63	0.0455349	-3.9117	0.0455349	-3.9117
			59.46	-52.26	-67.59	0.0292361	-2.31025	0.0292361	-2.31025
			59.51	-52.18	-67.55	0.0196101	-0.492635
			59.53	-52.12	-67.51	0.0175574	0.225972
			59.52	-52.09	-67.45	0.018499	1.22316
			59.49	-52.08	-67.38	0.0235955	1.40522
			59.44	-52.09	-67.31	0.0294506	1.99028
			59.36	-52.12	-67.21	0.0377434	0.741159
			59.26	-52.17	-67.11	0.0408316	1.15957
			59.14	-52.24	-66.98	0.0456631
Acrotrichis grandicollis	1F	240	20.43	-109.35	-67.2
			20.04	-109.3	-66.86	0.143571	4.8398
			19.58	-109.33	-66.48	0.163737	5.99432
			19.06	-109.44	-66.06	0.188713	6.74806
			18.47	-109.63	-65.6	0.21683	6.07969
			17.79	-109.88	-65.05	0.242162	3.23224
			17.03	-110.21	-64.44	0.25563	1.31389
			16.23	-110.64	-63.84	0.261105	1.6142	0.261105	1.6142
			15.43	-111.18	-63.36	0.26783	2.59299	0.26783	2.59299
			14.61	-111.84	-63.05	0.278635	2.12941	0.278635	2.12941
			13.76	-112.62	-62.84	0.287507	0.835131	0.287507	0.835131
			12.93	-113.49	-62.68	0.290987	0.58387	0.290987	0.58387
			12.18	-114.42	-62.5	0.29342	1.34887	0.29342	1.34887
			11.54	-115.44	-62.33	0.29904	1.04319	0.29904	1.04319
			10.98	-116.54	-62.18	0.303387	1.75235	0.303387	1.75235
			10.43	-117.68	-62	0.310688	2.2598	0.310688	2.2598
			9.85	-118.78	-61.74	0.320104	1.47359	0.320104	1.47359
			9.18	-119.87	-61.36	0.326244	-2.53413	0.326244	-2.53413
			8.46	-120.97	-60.89	0.315685	-6.73265	0.315685	-6.73265
			7.78	-122.02	-60.39	0.287632	-7.89056	0.287632	-7.89056
			7.22	-122.97	-59.91	0.254755	-6.82511	0.254755	-6.82511
			6.81	-123.82	-59.46	0.226317	-5.3749	0.226317	-5.3749
			6.51	-124.59	-59.02	0.203921	-3.83887
			6.28	-125.27	-58.57	0.187926	-2.69717
			6.1	-125.83	-58.08	0.176688	-2.23523
			5.97	-126.29	-57.52	0.167374	-3.51208
			5.9	-126.64	-56.91	0.152741	-4.20683
			5.87	-126.86	-56.3	0.135212	-2.40434
			5.86	-126.92	-55.75	0.125194	0.644886
			5.91	-126.8	-55.28	0.127881	2.97756
			6	-126.5	-54.86	0.140288	3.6924
			6.09	-126.08	-54.46	0.155673	4.05348
			6.12	-125.57	-54.07	0.172562	4.67519
			6.09	-124.97	-53.68	0.192042	4.27677	0.192042	4.27677
			6.04	-124.27	-53.3	0.209862	4.2443	0.209862	4.2443
			5.91	-123.48	-52.92	0.227547	3.80204	0.227547	3.80204
			5.69	-122.65	-52.54	0.243389	4.61114	0.243389	4.61114
			5.41	-121.76	-52.13	0.262602	5.68004	0.262602	5.68004
			5.07	-120.82	-51.71	0.286268	9.65539	0.286268	9.65539
			4.59	-119.82	-51.31	0.326499	12.5277	0.326499	12.5277
			3.88	-118.77	-50.96	0.378698	10.2215	0.378698	10.2215
			2.82	-117.62	-50.69	0.421288	0.327288	0.421288	0.327288
			1.49	-116.38	-50.47	0.422651	-8.75088	0.422651	-8.75088
			0.11	-115.17	-50.26	0.386189	-11.127	0.386189	-11.127
			-1.1	-114.14	-50.04	0.339827	-10.7797	0.339827	-10.7797
			-2.14	-113.31	-49.69	0.294911	-11.8183	0.294911	-11.8183
			-3.11	-112.61	-49.27	0.245669	-12.147	0.245669	-12.147
			-3.93	-112.04	-48.97	0.195056	-5.07658	0.195056	-5.07658
			-4.55	-111.6	-48.98	0.173904	2.49939
			-4.92	-111.33	-49.42	0.184318	4.69917
			-5.09	-111.21	-50.17	0.203898	1.75562
			-5.09	-111.18	-51.06	0.211213	1.56288
			-4.96	-111.16	-51.93	0.217725	3.48081
			-4.67	-111.16	-52.75	0.232228	5.51358
			-4.22	-111.21	-53.61	0.255202	6.50314
			-3.66	-111.26	-54.51	0.282298	7.80689
			-3	-111.28	-55.46	0.314827	6.02912
			-2.16	-111.17	-56.46	0.339948	1.6593
			-1.14	-110.99	-57.5	0.346862	2.70781
			-0.18	-110.89	-58.61	0.358144	8.02794
			0.49	-111.01	-59.83	0.391594	7.00931
			0.74	-111.44	-61.36	0.4208	-7.6883
			0.73	-112.1	-63.13	0.388765	-23.1158
			0.61	-112.85	-64.72	0.292449	-18.2224
			0.58	-113.57	-65.69	0.216523	-4.48128	0.216523	-4.48128
			0.61	-114.24	-65.83	0.197851	5.0238
			0.61	-114.93	-65.4	0.218783	3.12652
			0.72	-115.61	-64.71	0.23181	2.61386
			1.04	-116.23	-64.07	0.242701	5.11238
			1.61	-116.78	-63.5	0.264003	5.38608
			2.37	-117.29	-62.87	0.286445	4.65811
			3.28	-117.76	-62.22	0.305854	4.93859	0.305854	4.93859
			4.28	-118.24	-61.63	0.326431	4.6499	0.326431	4.6499
			5.43	-118.74	-61.12	0.345806	1.80057	0.345806	1.80057
			6.73	-119.25	-60.66	0.353308	-0.97469	0.353308	-0.97469
			8.08	-119.71	-60.2	0.349247	-1.12913	0.349247	-1.12913
			9.4	-120.06	-59.72	0.344542	-1.38967	0.344542	-1.38967
			10.7	-120.27	-59.19	0.338752	-3.19011	0.338752	-3.19011
			12.02	-120.4	-58.63	0.32546	-5.04517	0.32546	-5.04517
			13.28	-120.43	-58.08	0.304438	-4.54664	0.304438	-4.54664
			14.42	-120.4	-57.56	0.285494	-5.67548	0.285494	-5.67548
			15.49	-120.3	-57.08	0.261846	-9.10205	0.261846	-9.10205
			16.52	-120.12	-56.63	0.223921	-9.30969	0.223921	-9.30969
			17.33	-119.86	-56.19	0.185131	-2.34345
			17.76	-119.52	-55.75	0.175366	5.94146
			17.7	-119.07	-55.28	0.200122	8.6695
			17.28	-118.53	-54.8	0.236245	7.31309	0.236245	7.31309
			16.6	-117.93	-54.35	0.266716	7.5157	0.266716	7.5157
			15.77	-117.32	-53.95	0.298032	7.77749	0.298032	7.77749
			14.78	-116.7	-53.61	0.330438	5.65946	0.330438	5.65946
			13.57	-116.05	-53.32	0.354019	2.68322	0.354019	2.68322
			12.24	-115.38	-53.07	0.365199	2.00388	0.365199	2.00388
			10.91	-114.7	-52.84	0.373549	1.66833	0.373549	1.66833
			9.55	-113.99	-52.67	0.3805	-0.825614	0.3805	-0.825614
			8.11	-113.27	-52.55	0.37706	-3.90065	0.37706	-3.90065
			6.69	-112.55	-52.41	0.360807	-4.76852	0.360807	-4.76852
			5.39	-111.84	-52.17	0.340939	-3.68601	0.340939	-3.68601
			4.21	-111.16	-51.8	0.32558	-3.02365	0.32558	-3.02365
			3.12	-110.51	-51.34	0.312982	-2.46949	0.312982	-2.46949
			2.12	-109.83	-50.84	0.302692	-1.72685	0.302692	-1.72685
			1.24	-109.09	-50.34	0.295497	-1.45267	0.295497	-1.45267
			0.49	-108.26	-49.85	0.289444	-2.8972	0.289444	-2.8972
			-0.14	-107.35	-49.34	0.277372	-5.28783	0.277372	-5.28783
			-0.68	-106.43	-48.84	0.25534	-6.15625	0.25534	-6.15625
			-1.14	-105.58	-48.38	0.229689	-4.77326	0.229689	-4.77326
			-1.54	-104.82	-47.99	0.2098	-0.98448	0.2098	-0.98448
			-1.88	-104.11	-47.65	0.205698	3.60443	0.205698	3.60443
			-2.1	-103.41	-47.28	0.220717	6.47173
			-2.18	-102.65	-46.82	0.247682	5.93108
			-2.13	-101.81	-46.2	0.272395	3.557
			-1.95	-100.92	-45.48	0.287216	2.71479
			-1.63	-100.03	-44.74	0.298527	4.20247
			-1.11	-99.17	-44.03	0.316038	4.64888	0.316038	4.64888
			-0.36	-98.33	-43.38	0.335408	3.02941	0.335408	3.02941
			0.58	-97.48	-42.74	0.348031	0.80362	0.348031	0.80362
			1.67	-96.7	-42.13	0.351379	0.936904	0.351379	0.936904
			2.84	-96.07	-41.53	0.355283	2.08895	0.355283	2.08895
			4.11	-95.6	-40.98	0.363987	2.70208	0.363987	2.70208
			5.5	-95.25	-40.47	0.375245	2.3622	0.375245	2.3622
			6.96	-95.02	-39.95	0.385088	2.7739	0.385088	2.7739
			8.45	-94.87	-39.38	0.396646	2.68053	0.396646	2.68053
			9.96	-94.83	-38.73	0.407815	1.2272	0.407815	1.2272
			11.52	-94.9	-38.03	0.412928	-0.869239	0.412928	-0.869239
			13.1	-95.04	-37.31	0.409306	-1.86047	0.409306	-1.86047
			14.66	-95.19	-36.63	0.401554	-0.919873	0.401554	-0.919873
			16.2	-95.33	-36.01	0.397721	0.778796	0.397721	0.778796
			17.73	-95.5	-35.43	0.400966	3.74194	0.400966	3.74194
			19.26	-95.71	-34.82	0.416558	5.25086	0.416558	5.25086
			20.8	-95.99	-34.14	0.438436	3.61712	0.438436	3.61712
			22.42	-96.36	-33.35	0.453508	-2.30017	0.453508	-2.30017
			24.09	-96.82	-32.49	0.443924	-8.083	0.443924	-8.083
			25.69	-97.29	-31.59	0.410245	-9.90337
			27.11	-97.7	-30.71	0.36898	-8.16001
			28.32	-98.02	-29.86	0.33498	-5.20726
			29.38	-98.29	-29.02	0.313284	-2.86243
			30.31	-98.56	-28.16	0.301357	-1.44357
			31.14	-98.87	-27.29	0.295342	-2.21334
			31.89	-99.22	-26.38	0.28612	-5.0918
			32.56	-99.59	-25.43	0.264904	-7.65932
			33.08	-99.98	-24.51	0.23299	-6.84892
			33.38	-100.37	-23.68	0.204453	-3.82177
			33.48	-100.77	-22.97	0.188529	0.659687
			33.38	-101.17	-22.32	0.191277	4.00267
			33.1	-101.57	-21.73	0.207955	6.51179
			32.62	-101.99	-21.16	0.235088	7.52799
			31.96	-102.42	-20.58	0.266454	7.90908
			31.11	-102.85	-20.02	0.299409	9.36108	0.299409	9.36108
			30.06	-103.29	-19.51	0.338413	10.104	0.338413	10.104
			28.81	-103.73	-19.09	0.380513	10.5166	0.380513	10.5166
			27.32	-104.17	-18.74	0.424332	9.22367	0.424332	9.22367
			25.63	-104.63	-18.46	0.462764	8.77813	0.462764	8.77813
			23.75	-105.06	-18.27	0.49934	8.67739	0.49934	8.67739
			21.72	-105.47	-18.18	0.535496	8.92473	0.535496	8.92473
			19.52	-105.84	-18.19	0.572682	8.19828	0.572682	8.19828
			17.16	-106.2	-18.3	0.606842	11.4088	0.606842	11.4088
			14.65	-106.51	-18.51	0.654378	13.7966	0.654378	13.7966
			12.02	-106.75	-18.81	0.711864	8.61491	0.711864	8.61491
			9.07	-106.91	-19.23	0.74776	-8.69862	0.74776	-8.69862
			5.86	-107	-19.77	0.711515	-26.3534	0.711515	-26.3534
			2.81	-107.02	-20.36	0.601709	-31.4254	0.601709	-31.4254
			0.34	-106.97	-20.91	0.47077	-27.8963	0.47077	-27.8963
			-1.47	-106.79	-21.4	0.354535	-22.2025	0.354535	-22.2025
			-2.83	-106.49	-21.87	0.262025	-14.713	0.262025	-14.713
			-3.74	-106.2	-22.37	0.200721	0.697094
			-4.15	-106.01	-22.94	0.203625	11.84
			-3.9	-105.91	-23.59	0.252959	11.3865
			-3.05	-105.88	-24.31	0.300403	4.03105
			-1.95	-105.94	-25.08	0.317199	2.15163
			-0.97	-106.16	-25.9	0.326164	3.26631
			-0.12	-106.59	-26.82	0.339773	0.299077
			0.77	-107.18	-27.81	0.34102	-5.85007
			1.6	-107.86	-28.81	0.316644	-7.53754
			2.29	-108.52	-29.75	0.285238	-5.25645
			2.73	-109.21	-30.56	0.263336	-0.805912
			3	-109.96	-31.28	0.259978	4.01597
			3.26	-110.65	-32.05	0.276711	6.69029
			3.64	-111.14	-32.97	0.304587	7.64775
			4.19	-111.44	-34.09	0.336453	5.53367
			4.83	-111.61	-35.34	0.35951	5.89611
			5.54	-111.59	-36.67	0.384077	7.17776
			6.29	-111.35	-38.03	0.413984	7.80628
			7.13	-110.83	-39.44	0.446511	4.87672
			8.05	-110.08	-40.9	0.46683	1.7032
			8.97	-109.16	-42.39	0.473927	0.837159
			9.79	-108.14	-43.87	0.477415	1.96285
			10.53	-107.03	-45.32	0.485594	3.25318
			11.22	-105.79	-46.76	0.499149	5.11054
			11.8	-104.43	-48.22	0.520442	6.71953
			12.21	-102.95	-49.71	0.548441	6.16292
			12.43	-101.31	-51.29	0.574119	1.19922
			12.49	-99.53	-52.94	0.579116	-3.28879
			12.43	-97.67	-54.55	0.565413	-4.32681
			12.29	-95.81	-55.98	0.547384	-2.85862
			12.05	-93.94	-57.22	0.535474	-2.16057	0.535474	-2.16057
			11.7	-92.02	-58.31	0.526471	-2.39079	0.526471	-2.39079
			11.3	-90.1	-59.31	0.51651	-2.02662	0.51651	-2.02662
			10.9	-88.22	-60.26	0.508065	-2.81068	0.508065	-2.81068
			10.49	-86.36	-61.17	0.496354	-4.83438	0.496354	-4.83438
			10.05	-84.5	-62.03	0.476211	-7.85243	0.476211	-7.85243
			9.61	-82.71	-62.8	0.443492	-8.54782	0.443492	-8.54782
			9.18	-81.03	-63.47	0.407876	-7.7151	0.407876	-7.7151
			8.82	-79.48	-64.03	0.37573	-4.93891	0.37573	-4.93891
			8.48	-78.04	-64.5	0.355151	-2.07583	0.355151	-2.07583
			8.12	-76.68	-64.88	0.346502	-0.49852	0.346502	-0.49852
			7.66	-75.36	-65.18	0.344425	-0.947002	0.344425	-0.947002
			7.06	-74.06	-65.37	0.340479	-3.2386	0.340479	-3.2386
			6.37	-72.81	-65.47	0.326985	-5.54152	0.326985	-5.54152
			5.64	-71.64	-65.53	0.303895	-6.02006	0.303895	-6.02006
			4.92	-70.59	-65.61	0.278812	-5.32047	0.278812	-5.32047
			4.23	-69.69	-65.75	0.256643	-3.09786	0.256643	-3.09786
			3.52	-68.91	-65.91	0.243735	-1.86583	0.243735	-1.86583
			2.81	-68.22	-66.04	0.235961	-0.429753	0.235961	-0.429753
			2.06	-67.59	-66.1	0.23417	-1.00508	0.23417	-1.00508
			1.27	-67.03	-66.05	0.229983	-2.71697	0.229983	-2.71697
			0.43	-66.55	-65.92	0.218662	-5.01204	0.218662	-5.01204
			-0.39	-66.14	-65.77	0.197778	-5.69019	0.197778	-5.69019
			-1.14	-65.81	-65.65	0.174069	-4.72775	0.174069	-4.72775
			-1.81	-65.57	-65.58	0.15437	-3.61248	0.15437	-3.61248
			-2.42	-65.41	-65.53	0.139318	-2.06664	0.139318	-2.06664
			-2.99	-65.3	-65.49	0.130707	-1.51683	0.130707	-1.51683
			-3.51	-65.22	-65.46	0.124387	-2.43307	0.124387	-2.43307
			-4.03	-65.16	-65.42	0.114249	-6.30246	0.114249	-6.30246
			-4.53	-65.14	-65.37	0.0879892	-6.71222	0.0879892	-6.71222
			-4.93	-65.15	-65.36	0.0600216	-1.96977	0.0600216	-1.96977
			-5.12	-65.14	-65.41	0.0518142	4.95628
			-5.09	-65.13	-65.56	0.0724654	8.66277
			-4.88	-65.11	-65.77	0.10856	11.7285
			-4.5	-65.11	-66.02	0.157429	14.0581	0.157429	14.0581
			-3.95	-65.13	-66.27	0.216004	10.4998	0.216004	10.4998
			-3.08	-65.16	-66.53	0.259753	-0.982922	0.259753	-0.982922
			-1.93	-65.21	-66.82	0.255658	-13.995	0.255658	-13.995
			-0.81	-65.27	-67.08	0.197345	-17.4779	0.197345	-17.4779
			0.02	-65.37	-67.27	0.124521	-12.978	0.124521	-12.978
			0.45	-65.5	-67.36	0.0704457	-5.57222	0.0704457	-5.57222
			0.63	-65.66	-67.37	0.0472281	-1.1401	0.0472281	-1.1401
			0.69	-65.83	-67.35	0.0424777	-0.031902	0.0424777	-0.031902
			0.74	-65.99	-67.36	0.0423448	-0.0287114	0.0423448	-0.0287114
			0.78	-66.16	-67.41	0.0422251	-1.13634	0.0422251	-1.13634
			0.75	-66.33	-67.46	0.0374904	-1.19517	0.0374904	-1.19517
			0.71	-66.48	-67.52	0.0325105	-0.699517	0.0325105	-0.699517
			0.73	-66.59	-67.57	0.0295958	0.684276	0.0295958	0.684276
			0.81	-66.66	-67.62	0.032447	1.55076	0.032447	1.55076
			0.93	-66.69	-67.66	0.0389085	0.925019	0.0389085	0.925019
			1.08	-66.69	-67.71	0.0427627	1.1557	0.0427627	1.1557
			1.27	-66.65	-67.75	0.0475781
Acrotrichis grandicollis	1G	240	59.01	-50.89	-68.09
			58.79	-51.16	-68.21	0.0764829	-0.449492	0.0764829	-0.449492
			58.57	-51.36	-68.2	0.07461	3.02367	0.07461	3.02367
			58.34	-51.49	-68.08	0.0872087	5.75832
			58.11	-51.55	-67.83	0.111202	6.77549
			57.86	-51.54	-67.45	0.139433	6.43617
			57.59	-51.47	-66.93	0.16625	8.81665
			57.33	-51.32	-66.3	0.202986	12.0772
			57.11	-51.08	-65.58	0.253308	10.8456
			56.8	-50.76	-64.63	0.298498	2.7122
			56.41	-50.38	-63.42	0.309799	-1.47525
			56.09	-49.91	-62.19	0.303652	1.41324
			56.02	-49.3	-61.17	0.309541	4.99806
			56.15	-48.51	-60.21	0.330366	2.26466
			56.34	-47.56	-59.16	0.339802	1.84936
			56.69	-46.53	-58.2	0.347508	6.48677	0.347508	6.48677
			57.28	-45.5	-57.52	0.374536	9.50484	0.374536	9.50484
			58.14	-44.32	-57.08	0.414139	4.73939	0.414139	4.73939
			59.21	-42.93	-56.73	0.433887	3.47824	0.433887	3.47824
			60.45	-41.55	-56.56	0.448379	9.07765	0.448379	9.07765
			61.82	-40.43	-56.65	0.486203	12.3737	0.486203	12.3737
			63.46	-39.45	-57.13	0.53776	4.2987	0.53776	4.2987
			65.4	-38.44	-57.95	0.555671	-2.04398	0.555671	-2.04398
			67.44	-37.56	-58.9	0.547155	2.13181	0.547155	2.13181
			69.37	-36.97	-59.76	0.556037	5.72165	0.556037	5.72165
			71.33	-36.71	-60.79	0.579878	-1.52528
			73.46	-36.68	-62.15	0.573522	-12.649
			75.57	-36.8	-63.47	0.520818	-12.2721	0.520818	-12.2721
			77.5	-36.98	-64.4	0.469684	-6.66484	0.469684	-6.66484
			79.22	-37.41	-64.99	0.441914	-3.98699	0.441914	-3.98699
			80.84	-38.15	-65.5	0.425302	-5.16338	0.425302	-5.16338
			82.42	-38.94	-65.86	0.403787	-3.14632	0.403787	-3.14632
			83.97	-39.52	-66	0.390678	-0.776471	0.390678	-0.776471
			85.45	-40.02	-65.74	0.387443	-1.37945	0.387443	-1.37945
			86.83	-40.63	-65.1	0.381695	-0.305486	0.381695	-0.305486
			88.18	-41.15	-64.37	0.380422	2.98271	0.380422	2.98271
			89.56	-41.41	-63.81	0.39285	3.87347	0.39285	3.87347
			91.1	-41.46	-63.3	0.408989	-3.20046	0.408989	-3.20046
			92.76	-41.43	-62.67	0.395654	-6.46101	0.395654	-6.46101
			94.35	-41.24	-62.06	0.368733	-2.09115	0.368733	-2.09115
			95.67	-40.81	-61.62	0.36002	2.19223	0.36002	2.19223
			96.86	-40.04	-61.37	0.369154	-1.4966	0.369154	-1.4966
			98.06	-38.99	-61.19	0.362919	-3.46831	0.362919	-3.46831
			99.08	-37.8	-61.09	0.348467	2.93991	0.348467	2.93991
			99.72	-36.6	-61.03	0.360717	8.10434	0.360717	8.10434
			99.91	-35.19	-61.09	0.394485	2.26068	0.394485	2.26068
			99.79	-33.48	-61.27	0.403904	-2.82704	0.403904	-2.82704
			99.46	-31.74	-61.48	0.392125	1.63813	0.392125	1.63813
			99.02	-30.27	-61.63	0.398951	6.02044	0.398951	6.02044
			98.22	-28.92	-61.78	0.424036	-2.08971	0.424036	-2.08971
			97.01	-27.51	-61.98	0.415329	-12.8167	0.415329	-12.8167
			95.7	-26.21	-62.17	0.361926	-11.8342	0.361926	-11.8342
			94.64	-25.2	-62.27	0.312617	-6.5192	0.312617	-6.5192
			93.65	-24.52	-62.29	0.285453	-7.82245	0.285453	-7.82245
			92.5	-24.06	-62.26	0.25286	-14.1917	0.25286	-14.1917
			91.42	-23.74	-62.2	0.193728	-13.0863	0.193728	-13.0863
			90.67	-23.5	-62.1	0.139201	-7.65249	0.139201	-7.65249
			90.2	-23.42	-61.95	0.107316	-3.97544	0.107316	-3.97544
			89.84	-23.58	-61.74	0.0907518	-0.360234
			89.65	-23.82	-61.49	0.0892508	5.56059
			89.67	-24	-61.26	0.11242	10.219
			89.97	-24.2	-61.03	0.154999	7.96812	0.154999	7.96812
			90.52	-24.53	-60.79	0.1882	3.92728	0.1882	3.92728
			91.23	-24.86	-60.53	0.204563	3.66602	0.204563	3.66602
			91.99	-25.08	-60.24	0.219838	5.39055	0.219838	5.39055
			92.82	-25.19	-59.94	0.242299	6.61079	0.242299	6.61079
			93.78	-25.28	-59.62	0.269844	5.96451	0.269844	5.96451
			94.85	-25.32	-59.28	0.294696	3.84237	0.294696	3.84237
			96.03	-25.32	-58.92	0.310706	-1.3868	0.310706	-1.3868
			97.3	-25.27	-58.54	0.304928	-8.44707	0.304928	-8.44707
			98.56	-25.16	-58.15	0.269731	-10.0835	0.269731	-10.0835
			99.63	-24.95	-57.75	0.227717	-4.18993	0.227717	-4.18993
			100.35	-24.61	-57.36	0.210259	4.46112
			100.73	-24.04	-56.95	0.228847	8.82663	0.228847	8.82663
			100.91	-23.22	-56.52	0.265624	8.10396	0.265624	8.10396
			100.92	-22.2	-56.06	0.299391	6.07692	0.299391	6.07692
			100.76	-21.04	-55.6	0.324711	3.58445	0.324711	3.58445
			100.46	-19.79	-55.14	0.339647	1.02414	0.339647	1.02414
			100.03	-18.5	-54.68	0.343914	-1.99418	0.343914	-1.99418
			99.5	-17.23	-54.24	0.335605	-4.52372	0.335605	-4.52372
			98.89	-16.02	-53.82	0.316756	-7.1424	0.316756	-7.1424
			98.21	-14.94	-53.44	0.286996	-8.49629	0.286996	-8.49629
			97.49	-14.03	-53.1	0.251595	-5.06527	0.251595	-5.06527
			96.74	-13.36	-52.81	0.23049	2.79482	0.23049	2.79482
			95.98	-12.96	-52.58	0.242135	8.02992	0.242135	8.02992
			95.05	-12.84	-52.46	0.275593	6.2218	0.275593	6.2218
			93.86	-12.91	-52.44	0.301517	-0.971581	0.301517	-0.971581
			92.57	-13.12	-52.47	0.297469	-5.49313	0.297469	-5.49313
			91.33	-13.39	-52.5	0.27458	-6.6233	0.27458	-6.6233
			90.25	-13.76	-52.5	0.246983	-6.06198	0.246983	-6.06198
			89.35	-14.24	-52.45	0.221725	-2.71479	0.221725	-2.71479
[truncated: 109,223 more rows]
